# Supplementary material for: Data on horizontally transferred genes in California two-spot octopus, Octopus bimaculoides
Source: Data Brief. 2018 Jun 1;19:1274–86. doi: 10.1016/j.dib.2018.05.132 (PMC6011040; doi:10.1016/j.dib.2018.05.132)
Supplement: Supplementary file 3 — Supplementary material [file mmc3.xlsx]

## Sheet: Sheet1
Table 3 The Details of CodonW analysis.
label	Axis1	Axis2	Axis3	Axis4
1_XP_014774240.1	0.01967	-0.06971	0.13715	0.14734
2_XP_014775384.1	-0.03928	0.02503	0.03639	-0.00025
3_XP_014776130.1	-0.0374	0.04943	0.05186	0.01471
4_XP_014771206.1	-0.03339	-0.17425	0.28189	0.17101
5_XP_014777248.1	-0.00911	-0.13828	0.23164	0.09834
6_XP_014778358.1	-0.0391	-0.16416	0.27794	0.15565
7_XP_014779138.1	-0.0391	-0.16416	0.27794	0.15565
8_XP_014779875.1	-0.04263	-0.19014	0.27024	0.14378
9_XP_014781019.1	-0.0914	-0.103	0.0976	0.11385
10_XP_014782108.1	-0.09252	-0.13783	0.08831	-0.19496
11_XP_014783220.1	0.03085	0.15358	0.11964	-0.11294
12_XP_014784334.1	0.04895	0.08211	0.11294	0.03172
13_XP_014785084.1	0.04895	0.08211	0.11294	0.03172
14_XP_014785816.1	0.04895	0.08211	0.11294	0.03172
15_XP_014786588.1	0.04895	0.08211	0.11294	0.03172
16_XP_014787347.1	0.04895	0.08211	0.11294	0.03172
17_XP_014790678.1	-0.00633	-0.12188	0.15046	-0.0789
18_XP_014788429.1	0.06838	0.1101	-0.05591	0.01899
19_XP_014790528.1	0.12068	0.0237	0.0122	-0.01399
20_XP_014789515.1	-0.0213	0.29196	0.28522	0.06035
21_XP_014790242.1	-0.0213	0.29196	0.28522	0.06035
22_XP_014790434.1	-0.01573	0.29409	0.28908	0.06815
23_XP_014770069.1	0.06448	0.26096	0.16996	0.02375
24_XP_014790636.1	-0.049	-0.0406	0.03265	-0.18199
25_XP_014790722.1	-0.049	-0.0406	0.03265	-0.18199
26_XP_014768931.1	-0.17724	0.14269	-0.33174	0.15434
27_XP_014791171.1	-0.14888	0.1405	-0.10523	0.07134
28_XP_014791250.1	-0.12274	0.1334	-0.08012	0.04999
29_XP_014791324.1	-0.14313	0.06427	-0.10684	0.04303
30_XP_014790933.1	-0.15054	0.13978	-0.11862	0.05964
31_XP_014790860.1	-0.1526	0.13555	-0.11741	0.0558
32_XP_014767483.1	-0.11133	0.0563	-0.08216	0.02376
33_XP_014791401.1	-0.11463	0.05487	-0.07962	0.01923
34_XP_014791091.1	-0.12525	0.13289	-0.09455	0.03872
35_XP_014791009.1	-0.12743	0.12859	-0.09338	0.03487
36_XP_014767671.1	-0.05573	0.20505	0.19236	0.02993
37_XP_014767778.1	-0.03583	0.17821	0.05993	-0.02841
38_XP_014767880.1	-0.06038	0.39013	0.12132	-0.12914
39_XP_014767990.1	-0.11895	0.18316	-0.00183	-0.11508
40_XP_014768210.1	-0.05031	0.30015	-0.03326	-0.18561
41_XP_014768097.1	-0.08128	0.31756	-0.02471	-0.12378
42_XP_014768336.1	-0.2403	0.1008	-0.41538	0.36097
43_XP_014768566.1	0.13136	-0.06079	-0.13368	0.57477
44_XP_014768637.1	0.12378	-0.04876	-0.11032	0.5415
45_XP_014768713.1	0.18543	-0.06069	0.02564	0.38443
46_XP_014769002.1	-0.19544	-0.03671	-0.18605	0.00583
47_XP_014769338.1	-0.06916	0.20057	-0.13054	-0.09353
48_XP_014769197.1	-0.06098	0.21799	-0.13544	-0.11862
49_XP_014769266.1	-0.06098	0.21799	-0.13544	-0.11862
50_XP_014769419.1	-0.08157	0.20632	-0.11854	-0.11019
51_XP_014769658.1	-0.0159	-0.18203	0.09132	-0.20051
52_XP_014769880.1	-0.00835	0.03131	0.17868	0.12439
53_XP_014769955.1	-0.00835	0.03131	0.17868	0.12439
54_XP_014770034.1	-0.00835	0.03131	0.17868	0.12439
55_XP_014770105.1	-0.00835	0.03131	0.17868	0.12439
56_XP_014770186.1	-0.00315	-0.08089	0.19412	0.17342
57_XP_014769541.1	0.10041	0.17747	0.13417	-0.05309
58_XP_014769771.1	-0.09792	-0.14378	0.14104	-0.16106
59_XP_014770760.1	0.00639	0.19539	0.27825	0.12176
60_XP_014770612.1	-0.02348	-0.00394	0.2353	0.12968
61_XP_014770313.1	-0.01815	0.02012	0.26464	0.15078
62_XP_014770394.1	-0.01815	0.02012	0.26464	0.15078
63_XP_014770465.1	-0.01815	0.02012	0.26464	0.15078
64_XP_014770545.1	-0.01815	0.02012	0.26464	0.15078
65_XP_014770687.1	-0.0217	-0.00246	0.23103	0.14262
66_XP_014768890.1	-0.08727	0.20673	-0.04787	-0.16759
67_XP_014771124.1	-0.08209	0.06	-0.05127	0.04435
68_XP_014771207.1	-0.08209	0.06	-0.05127	0.04435
69_XP_014771021.1	0.01255	-0.09422	0.08674	-0.03267
70_XP_014771324.1	-0.01671	0.38265	-0.03137	-0.06829
71_XP_014771608.1	-0.01984	-0.11169	0.11852	-0.11365
72_XP_014771679.1	-0.02136	-0.10731	0.12215	-0.11689
73_XP_014771534.1	-0.0283	-0.10893	0.11883	-0.11221
74_XP_014771424.1	-0.01121	-0.1197	0.09527	-0.10803
75_XP_014771789.1	0.08098	-0.00072	-0.19656	-0.08159
76_XP_014771864.1	0.08098	-0.00072	-0.19656	-0.08159
77_XP_014771941.1	0.07246	-0.02247	-0.20139	-0.07491
78_XP_014772026.1	0.07246	-0.02247	-0.20139	-0.07491
79_XP_014772093.1	0.07246	-0.02247	-0.20139	-0.07491
80_XP_014772198.1	-0.09861	0.04049	0.1938	0.12408
81_XP_014772272.1	-0.08229	0.04119	0.24041	0.09321
82_XP_014772347.1	-0.08229	0.04119	0.24041	0.09321
83_XP_014772423.1	-0.08229	0.04119	0.24041	0.09321
84_XP_014772536.1	-0.08219	0.06242	0.21377	-0.03322
85_XP_014772637.1	0.00361	0.11952	-0.04897	-0.01222
86_XP_014772709.1	0.00361	0.11952	-0.04897	-0.01222
87_XP_014772782.1	0.00361	0.11952	-0.04897	-0.01222
88_XP_014772862.1	0.00361	0.11952	-0.04897	-0.01222
89_XP_014772978.1	0.08454	0.53252	-0.50203	-0.00278
90_XP_014773094.1	0.13273	0.20197	-0.1661	-0.12243
91_XP_014773215.1	-0.1347	0.06615	-0.27255	0.06376
92_XP_014773527.1	0.00629	0.01043	-0.19741	-0.01431
93_XP_014773723.1	0.01974	-0.08004	-0.05539	0.16732
94_XP_014773837.1	0.20667	0.11941	0.0066	0.16719
95_XP_014773952.1	-0.09747	-0.01401	0.20752	0.04164
96_XP_014774090.1	-0.00208	-0.14259	-0.04651	0.0741
97_XP_014774203.1	0.01002	-0.02679	-0.00577	0.06047
98_XP_014774319.1	0.04608	-0.10898	0.05199	0.08054
99_XP_014774397.1	0.07929	-0.11764	0.05556	0.0548
100_XP_014774585.1	-0.25566	-0.18398	-0.03193	-0.38952
101_XP_014774507.1	-0.18756	-0.22293	0.04672	-0.42243
102_XP_014774696.1	-0.01665	0.10767	-0.13279	-0.00032
103_XP_014774928.1	0.2267	0.16867	-0.12965	-0.13731
104_XP_014775385.1	0.03711	0.00797	0.08614	-0.13961
105_XP_014775501.1	-0.1199	0.2004	0.01738	-0.04432
106_XP_014775582.1	-0.1199	0.2004	0.01738	-0.04432
107_XP_014775646.1	-0.1199	0.2004	0.01738	-0.04432
108_XP_014775036.1	0.20885	0.15634	-0.09165	0.29411
109_XP_014775150.1	0.30451	0.2509	0.12799	0.0539
110_XP_014775265.1	-0.22077	-0.26007	0.01164	-0.21022
111_XP_014774810.1	-0.03631	0.09124	0.07839	-0.04034
112_XP_014776168.1	-0.14103	0.26405	-0.20997	0.36322
113_XP_014776281.1	-0.01976	0.0885	0.17108	-0.17874
114_XP_014776889.1	0.27974	0.22158	-0.18336	-0.00706
115_XP_014776396.1	-0.00166	0.07237	-0.07395	0.04806
116_XP_014776481.1	-0.00166	0.07237	-0.07395	0.04806
117_XP_014776996.1	-0.03478	0.2567	0.01299	-0.15314
118_XP_014777058.1	-0.03478	0.2567	0.01299	-0.15314
119_XP_014777173.1	-0.0098	0.02174	-0.2052	-0.12534
120_XP_014775826.1	-0.06156	0.14858	0.0412	-0.10539
121_XP_014777287.1	-0.11809	0.05697	-0.15685	0.12941
122_XP_014777398.1	-0.09455	0.12432	0.11887	0.08707
123_XP_014777471.1	-0.10057	0.11037	0.10488	0.08348
124_XP_014777544.1	-0.09405	0.13706	0.10026	0.09364
125_XP_014776591.1	-0.09112	0.62839	0.30611	-0.2281
126_XP_014776709.1	-0.1147	-0.06131	0.11134	0.05238
127_XP_014776782.1	-0.1147	-0.06131	0.11134	0.05238
128_XP_014775929.1	-0.17759	-0.18293	-0.08049	-0.2202
129_XP_014776052.1	-0.14669	-0.14283	0.04492	-0.18971
130_XP_014778064.1	0.00436	0.06646	0.10041	0.00046
131_XP_014777988.1	0.00874	0.07327	0.09459	-0.00472
132_XP_014777914.1	0.01079	0.07188	0.094	-0.01372
133_XP_014778173.1	0.032	-0.0054	0.14694	0.06254
134_XP_014778252.1	0.032	-0.0054	0.14694	0.06254
135_XP_014777722.1	-0.15425	0.02414	-0.21366	0.26385
136_XP_014777802.1	-0.14998	0.03874	-0.21642	0.25951
137_XP_014777658.1	-0.15444	0.02328	-0.21485	0.26199
138_XP_014778866.1	-0.13985	0.03384	-0.09888	-0.20886
139_XP_014778359.1	0.1153	-0.054	0.10753	0.06569
140_XP_014778437.1	0.1153	-0.054	0.10753	0.06569
141_XP_014778513.1	0.1153	-0.054	0.10753	0.06569
142_XP_014778591.1	0.1153	-0.054	0.10753	0.06569
143_XP_014778676.1	0.1153	-0.054	0.10753	0.06569
144_XP_014778751.1	0.1153	-0.054	0.10753	0.06569
145_XP_014778976.1	0.03238	0.0971	0.02112	-0.20537
146_XP_014779063.1	0.03238	0.0971	0.02112	-0.20537
147_XP_014779139.1	0.03238	0.0971	0.02112	-0.20537
148_XP_014779217.1	0.03238	0.0971	0.02112	-0.20537
149_XP_014779294.1	0.03238	0.0971	0.02112	-0.20537
150_XP_014779357.1	0.03238	0.0971	0.02112	-0.20537
151_XP_014779463.1	-0.05287	0.01567	-0.14974	-0.01092
152_XP_014779578.1	-0.22775	0.29605	-0.26424	-0.10847
153_XP_014779680.1	0.06877	0.03523	0.16646	-0.13599
154_XP_014779795.1	0.05481	0.05268	-0.03835	0.04414
155_XP_014780681.1	0.26915	0.16198	0.13679	0.0754
156_XP_014779914.1	0.20993	0.11774	-0.0761	0.06108
157_XP_014780152.1	0.06764	-0.04352	0.02802	-0.2284
158_XP_014780031.1	0.0013	-0.02535	0.0686	-0.00744
159_XP_014780787.1	-0.06305	0.02233	0.0308	-0.1909
160_XP_014780268.1	-0.22849	-0.20534	0.021	-0.35719
161_XP_014780375.1	-0.15019	-0.15114	0.08598	-0.23291
162_XP_014780493.1	0.11298	0.15576	0.24575	0.11687
163_XP_014780564.1	0.11298	0.15576	0.24575	0.11687
164_XP_014780906.1	-0.02297	0.0911	0.03037	0.0596
165_XP_014781460.1	-0.0557	-0.05987	0.10299	0.08202
166_XP_014781351.1	-0.03264	-0.02697	0.00353	-0.05416
167_XP_014781020.1	0.06793	-0.02146	-0.17843	-0.01086
168_XP_014781136.1	-0.02311	0.0799	0.06305	0.03152
169_XP_014781719.1	-0.06441	0.03081	-0.05591	0.13892
170_XP_014782525.1	-0.11355	-0.00789	0.19929	0.00036
171_XP_014782450.1	-0.11014	-0.00352	0.19698	-0.00475
172_XP_014782596.1	-0.1096	0.00769	0.21197	0.00693
173_XP_014782187.1	0.06398	0.1747	0.27863	0.11822
174_XP_014782270.1	0.06398	0.1747	0.27863	0.11822
175_XP_014782346.1	0.06398	0.1747	0.27863	0.11822
176_XP_014782823.1	-0.03171	0.06718	-0.06803	-0.02278
177_XP_014782933.1	0.04043	0.18612	0.01851	0.04161
178_XP_014783149.1	-0.1611	-0.15913	0.00074	0.00761
179_XP_014783259.1	0.09933	0.14851	0.22563	0.15335
180_XP_014783335.1	0.09933	0.14851	0.22563	0.15335
181_XP_014783442.1	-0.03043	-0.11949	0.09769	0.03399
182_XP_014783519.1	-0.03043	-0.11949	0.09769	0.03399
183_XP_014783598.1	-0.03356	-0.13139	0.1005	0.03407
184_XP_014783850.1	0.0919	0.01301	0.09602	0.18761
185_XP_014783700.1	0.09202	0.01245	0.09611	0.18485
186_XP_014783778.1	0.09202	0.01245	0.09611	0.18485
187_XP_014784335.1	-0.17213	0.13857	0.05535	-0.05514
188_XP_014784453.1	0.03146	-0.12189	0.0664	0.08801
189_XP_014784766.1	-0.03842	0.34824	-0.26988	0.01901
190_XP_014784691.1	-0.03607	0.34903	-0.26873	0.02387
191_XP_014784843.1	-0.0359	0.34316	-0.27101	0.01982
192_XP_014784949.1	0.07596	0.27273	-0.2708	-0.00631
193_XP_014785017.1	0.09252	0.26624	-0.25429	-0.02348
194_XP_014785130.1	-0.05562	0.1827	0.26856	0.11998
195_XP_014785338.1	-0.08193	0.03492	0.09638	0.05573
196_XP_014785445.1	-0.06485	-0.16946	0.08378	-0.08767
197_XP_014785230.1	-0.17459	0.14215	-0.31783	0.22377
198_XP_014785557.1	-0.20251	0.10556	-0.3379	-0.13214
199_XP_014785894.1	0.07236	0.54319	-0.02249	-0.23849
200_XP_014785663.1	-0.0528	0.33198	0.01156	0.01618
201_XP_014785781.1	-0.01018	0.48393	-0.05859	-0.25386
202_XP_014786089.1	-0.23782	0.35237	-0.17529	-0.00312
203_XP_014786011.1	-0.23522	0.34984	-0.17567	0.00194
204_XP_014786208.1	-0.12753	0.16572	-0.04153	-0.23927
205_XP_014786328.1	0.05448	-0.15159	0.14429	0.00954
206_XP_014786899.1	0.10476	-0.11488	0.13408	-0.06332
207_XP_014786975.1	0.10476	-0.11488	0.13408	-0.06332
208_XP_014787051.1	0.10476	-0.11488	0.13408	-0.06332
209_XP_014786560.1	0.31642	-0.03399	-0.04635	-0.20656
210_XP_014786659.1	0.13965	-0.02759	0.21811	0.03668
211_XP_014787164.1	-0.11134	-0.11655	0.04346	0.06263
212_XP_014787348.1	0.07323	-0.0413	0.06015	-0.06279
213_XP_014787276.1	0.10705	-0.0272	0.04776	-0.06157
214_XP_014786773.1	-0.09285	-0.03775	0.09859	-0.0098
215_XP_014787464.1	0.82098	-0.17605	-0.10231	-0.05991
216_XP_014787680.1	0.02126	0.17019	0.10844	0.01035
217_XP_014787894.1	-0.04947	0.14823	-0.13187	0.07328
218_XP_014788208.1	0.08622	0.14477	0.09241	0.03051
219_XP_014788285.1	0.08622	0.14477	0.09241	0.03051
220_XP_014788389.1	0.06267	-0.00173	0.12223	-0.07593
221_XP_014788107.1	-0.02777	0.17859	0.10902	0.08147
222_XP_014788576.1	0.12271	0.28008	0.38554	0.23225
223_XP_014788682.1	0.11969	0.21767	0.44286	0.22785
224_XP_014788906.1	0.05828	0.03508	0.15845	0.22333
225_XP_014788797.1	0.1588	0.10083	0.03055	-0.0193
226_XP_014789016.1	-0.09358	0.16849	-0.17155	-0.06913
227_XP_014789122.1	0.05735	0.47246	-0.08031	-0.0013
228_XP_014789235.1	0.01456	0.32725	-0.21064	0.19481
229_XP_014789348.1	0.1556	0.32885	-0.11779	-0.03681
230_XP_014789448.1	-0.01029	-0.00434	0.1914	-0.07212
231_XP_014789700.1	0.0261	0.25504	0.15468	-0.10982
232_XP_014789914.1	0.03045	0.21332	0.04701	-0.25977
233_XP_014789806.1	0.18774	0.34014	-0.19886	0.00416
234_XP_014790020.1	0.04027	-0.0544	0.1449	-0.08265
235_XP_014790129.1	0.0354	0.29582	-0.03057	-0.07291
236_XP_014790243.1	0.06538	0.20366	0.05849	-0.01082
237_XP_014790424.1	-0.09087	0.09998	0.03013	-0.29198
238_XP_014790404.1	-0.17166	0.03546	0.01309	-0.06393
239_XP_014790411.1	-0.16571	0.03147	-0.00325	-0.05968
240_XP_014790347.1	-0.1558	0.22872	-0.22227	0.06461
241_XP_014790383.1	-0.1381	0.18442	0.01623	0.04486
242_XP_014790395.1	-0.04143	0.15099	0.0433	-0.00941
243_XP_014790460.1	0.01625	0.01104	0.22432	0.10575
244_XP_014790468.1	0.08712	0.03762	0.07704	-0.08547
245_XP_014790507.1	-0.0924	0.0217	-0.07531	-0.22358
246_XP_014790517.1	-0.06856	-0.22227	-0.14467	-0.02004
247_XP_014790496.1	-0.01416	0.22734	-0.02934	-0.07434
248_XP_014790535.1	0.10035	0.29827	0.12081	-0.00184
249_XP_014790552.1	0.02371	0.1568	-0.07116	0.00262
250_XP_014790592.1	-0.16668	0.04516	-0.06149	0.06795
251_XP_014790599.1	-0.16169	0.03844	-0.08045	0.06088
252_XP_014790612.1	-0.16483	0.01543	-0.05823	0.06085
253_XP_014790605.1	-0.13963	0.06	-0.10262	0.13108
254_XP_014790624.1	0.15175	0.10127	0.12359	0.07832
255_XP_014790674.1	-0.02396	0.07638	0.02802	-0.07115
256_XP_014790637.1	-0.06466	-0.06256	0.06851	-0.06746
257_XP_014790682.1	-0.3313	-0.16184	-0.08061	-0.07751
258_XP_014790648.1	0.13003	0.20863	0.1345	0.1143
259_XP_014790736.1	-0.00223	0.03941	0.03513	-0.00618
260_XP_014790727.1	-0.00234	0.04439	0.01442	0.00065
261_XP_014790706.1	0.02031	0.02825	-0.05453	0.08577
262_XP_014790717.1	0.0223	0.02415	-0.04061	0.08598
263_XP_014790696.1	0.02114	0.02907	-0.05506	0.08784
264_XP_014790663.1	-0.02092	-0.21469	-0.35604	-0.05468
265_XP_014790746.1	0.00194	-0.15751	-0.15774	-0.0258
266_XP_014790758.1	-0.11277	-0.22555	0.05718	-0.24426
267_XP_014790798.1	0.05264	-0.08645	0.1823	0.02447
268_XP_014790808.1	0.00018	0.41339	0.1791	0.02279
269_XP_014790821.1	0.07723	0.17244	-0.01536	0.15786
270_XP_014790828.1	0.0714	0.15289	-0.02104	0.14502
271_XP_014790856.1	0.02379	-0.02434	-0.05301	-0.03342
272_XP_014790879.1	-0.0888	0.067	0.09679	0.00307
273_XP_014790868.1	-0.10637	-0.06837	0.05388	-0.04328
274_XP_014790891.1	0.02419	-0.07865	0.05321	-0.06695
275_XP_014790900.1	0.05709	0.14049	-0.00196	0.01162
276_XP_014790956.1	-0.03447	0.01847	-0.08158	0.08599
277_XP_014790934.1	-0.03487	0.01925	-0.0816	0.08268
278_XP_014790917.1	-0.03571	0.0157	-0.07166	0.07886
279_XP_014790996.1	-0.04105	-0.00824	-0.03492	0.08283
280_XP_014790987.1	-0.04072	-0.00507	-0.04143	0.08231
281_XP_014790963.1	-0.03744	0.01411	-0.07408	0.08225
282_XP_014790979.1	-0.04083	-0.00629	-0.03334	0.07896
283_XP_014790924.1	-0.03756	0.01285	-0.06631	0.07912
284_XP_014790971.1	-0.0405	-0.00319	-0.03976	0.07848
285_XP_014790909.1	-0.03729	0.01559	-0.07203	0.07867
286_XP_014790941.1	-0.03651	0.01295	-0.07732	0.08235
287_XP_014790949.1	-0.03651	0.01295	-0.07732	0.08235
288_XP_014791005.1	0.01777	-0.00248	-0.08333	-0.05608
289_XP_014791037.1	-0.04125	-0.02589	0.01279	-0.11945
290_XP_014791044.1	-0.05772	-0.02355	-3e-05	-0.10799
291_XP_014791056.1	-0.08857	0.14985	0.11435	-0.13079
292_XP_014791066.1	-0.08857	0.14985	0.11435	-0.13079
293_XP_014791074.1	-0.08857	0.14985	0.11435	-0.13079
294_XP_014791122.1	-0.04536	0.02178	-0.04754	0.06617
295_XP_014791128.1	-0.04565	0.02139	-0.04787	0.06628
296_XP_014791086.1	-0.04381	0.02337	-0.05188	0.06685
297_XP_014791137.1	-0.04549	0.02142	-0.04748	0.06627
298_XP_014791095.1	-0.04412	0.02317	-0.05182	0.06608
299_XP_014791104.1	-0.04654	0.02197	-0.04896	0.0671
300_XP_014791113.1	-0.04565	0.0214	-0.04631	0.067
301_XP_014791146.1	-0.0446	0.02406	-0.04527	0.06713
302_XP_014791156.1	0.00142	0.33008	0.02622	0.00322
303_XP_014791167.1	-0.03303	0.09916	-0.08736	0.06026
304_XP_014791180.1	-0.0838	0.35098	0.10182	0.01256
305_XP_014791192.1	0.02887	0.05504	0.25067	0.07637
306_XP_014791237.1	-0.07482	-0.06328	0.06923	0.02452
307_XP_014791230.1	-0.07434	-0.06309	0.06974	0.02596
308_XP_014791222.1	-0.07439	-0.06197	0.06823	0.02674
309_XP_014791251.1	-0.04076	-0.19102	-0.11452	-0.03162
310_XP_014791269.1	-0.02446	-0.12583	0.04745	0.10362
311_XP_014791260.1	-0.02697	-0.12252	0.03402	0.0907
312_XP_014791212.1	0.01679	0.03867	0.21191	0.17444
313_XP_014791283.1	-0.05964	0.14185	-0.02174	-0.1415
314_XP_014791297.1	-0.0661	0.07106	0.0436	0.07518
315_XP_014791304.1	-0.08161	-0.06353	0.15445	-0.07803
316_XP_014791313.1	-0.14761	-0.13609	-0.0892	0.26973
317_XP_014791402.1	-0.03359	0.10276	0.03941	-0.07114
318_XP_014791411.1	-0.06572	-0.13547	0.01963	-0.09841
319_XP_014791418.1	-0.04665	-0.14412	0.02274	-0.09505
320_XP_014791357.1	-0.03161	-0.15282	0.0834	0.01725
321_XP_014791429.1	-0.01998	-0.0946	0.1038	0.09946
322_XP_014767455.1	-0.04243	0.01067	0.06567	-0.04118
323_XP_014767447.1	-0.02361	0.04995	0.10137	-0.02323
324_XP_014767467.1	-0.07001	0.13199	0.02204	-0.03636
325_XP_014791332.1	0.10182	0.42574	0.11169	-0.22261
326_XP_014791345.1	-0.06229	0.01528	-0.0827	-0.46919
327_XP_014767492.1	0.01697	0.0507	-0.23895	0.12446
328_XP_014767479.1	0.19497	0.08526	0.10291	-0.17895
329_XP_014767504.1	-0.09282	0.26293	0.00667	-0.20372
330_XP_014767540.1	0.0174	0.07988	0.08317	0.04679
331_XP_014767535.1	0.07761	0.04988	0.1778	0.0712
332_XP_014767515.1	0.31287	-0.01244	-0.2273	-0.10219
333_XP_014767551.1	0.08202	0.16305	0.05961	0.0501
334_XP_014767562.1	0.08666	0.10352	0.05732	0.12175
335_XP_014767599.1	-0.00981	0.06265	0.11765	0.02549
336_XP_014767607.1	-0.00981	0.06265	0.11765	0.02549
337_XP_014767576.1	-0.1836	0.34084	-0.2888	-0.08055
338_XP_014767675.1	0.03762	0.04398	0.10734	0.00768
339_XP_014767651.1	0.03235	0.04366	0.10433	0.00802
340_XP_014767659.1	0.0365	0.04359	0.10558	0.00853
341_XP_014767668.1	0.0365	0.04359	0.10558	0.00853
342_XP_014767629.1	-0.0794	-0.10458	-0.07802	-0.14585
343_XP_014767640.1	0.007	-0.06168	0.15927	0.10498
344_XP_014767686.1	-0.12339	-0.02197	0.06944	-0.03603
345_XP_014767619.1	-0.06703	0.11737	0.11244	-0.00407
346_XP_014767717.1	0.04154	-0.28401	-0.19099	0.0528
347_XP_014767697.1	0.12398	0.0387	0.05647	0.05175
348_XP_014767777.1	0.10219	0.2377	-0.18929	-0.08027
349_XP_014767794.1	0.02993	0.12876	0.07337	0.09058
350_XP_014767801.1	0.02993	0.12876	0.07337	0.09058
351_XP_014767808.1	0.01624	0.15431	0.05667	0.10059
352_XP_014767839.1	0.0764	0.49443	-0.30782	0.20199
353_XP_014767830.1	0.0651	0.50539	-0.31021	0.20249
354_XP_014767819.1	0.00418	0.31	-0.04278	0.04092
355_XP_014767850.1	-0.03225	0.20627	-0.10843	0.02557
356_XP_014767876.1	-0.01356	0.12522	0.04361	-0.00333
357_XP_014767869.1	0.01027	0.13803	0.05692	0.01291
358_XP_014767885.1	-0.02007	0.11994	0.02114	0.01113
359_XP_014767913.1	-0.09819	-0.04643	0.02026	-0.0401
360_XP_014767907.1	-0.09658	-0.05024	0.03627	-0.03403
361_XP_014767954.1	-0.0332	-0.06128	0.21139	-0.02291
362_XP_014767945.1	-0.06296	-0.04721	0.14281	0.00595
363_XP_014767933.1	-0.0392	0.00592	0.19318	0.13396
364_XP_014767925.1	-0.03816	0.0133	0.19157	0.13902
365_XP_014767896.1	-0.1306	-0.21252	0.15487	-0.13565
366_XP_014767973.1	0.03596	-0.03597	0.1113	0.05134
367_XP_014767984.1	0.005	-0.0957	0.10201	-0.01805
368_XP_014767996.1	-0.01969	0.02397	0.06476	-0.012
369_XP_014768018.1	0.14514	0.03474	0.07331	0.03811
370_XP_014768032.1	-0.02469	0.06776	0.19088	-0.04923
371_XP_014768054.1	0.0926	-0.07641	0.14953	0.08609
372_XP_014768041.1	-0.20448	0.05905	-0.10091	0.1854
373_XP_014768064.1	-0.16364	0.18757	-0.00879	0.01833
374_XP_014768211.1	-0.03463	0.27144	0.11843	-0.00797
375_XP_014768233.1	0.09754	0.17551	0.07324	-0.04804
376_XP_014768225.1	0.07692	0.21475	0.06602	-0.02577
377_XP_014768240.1	0.10731	0.20448	0.07655	-0.02934
378_XP_014768249.1	0.10731	0.20448	0.07655	-0.02934
379_XP_014768256.1	0.10731	0.20448	0.07655	-0.02934
380_XP_014768265.1	0.10731	0.20448	0.07655	-0.02934
381_XP_014768272.1	0.10821	0.20979	0.08008	-0.03727
382_XP_014768279.1	0.10821	0.20979	0.08008	-0.03727
383_XP_014768289.1	0.10821	0.20979	0.08008	-0.03727
384_XP_014768296.1	0.10821	0.20979	0.08008	-0.03727
385_XP_014768076.1	0.03044	0.13468	0.13939	-0.05786
386_XP_014768102.1	0.13418	0.18608	0.11541	-0.00613
387_XP_014768110.1	0.13418	0.18608	0.11541	-0.00613
388_XP_014768117.1	0.13418	0.18608	0.11541	-0.00613
389_XP_014768125.1	0.13418	0.18608	0.11541	-0.00613
390_XP_014768136.1	0.01867	-0.12378	0.07326	-0.07902
391_XP_014768143.1	0.01867	-0.12378	0.07326	-0.07902
392_XP_014768155.1	0.07734	0.0573	-0.00759	-0.11388
393_XP_014768320.1	-0.09396	-0.04566	0.12886	0.01356
394_XP_014768312.1	-0.09396	-0.04566	0.12886	0.01356
395_XP_014768165.1	-0.00614	0.05607	0.12068	-0.14875
396_XP_014768340.1	-0.09294	-0.00392	0.02682	-0.04884
397_XP_014768347.1	-0.09294	-0.00392	0.02682	-0.04884
398_XP_014768355.1	-0.09294	-0.00392	0.02682	-0.04884
399_XP_014768364.1	-0.09294	-0.00392	0.02682	-0.04884
400_XP_014768331.1	-0.07754	0.0004	0.02163	-0.07546
401_XP_014768376.1	-0.09842	-0.00338	0.05019	-0.07146
402_XP_014768177.1	0.14283	-0.05448	0.08787	-0.04127
403_XP_014768187.1	0.04038	0.41711	-0.31185	0.00089
404_XP_014768387.1	-0.12351	0.18006	-0.00947	-0.11618
405_XP_014768198.1	-0.1316	0.20034	0.06651	0.08979
406_XP_014768400.1	-0.06626	0.07248	0.018	-0.10097
407_XP_014768418.1	-0.06573	0.07264	0.0178	-0.10146
408_XP_014768441.1	-0.06153	0.06521	0.03142	-0.11427
409_XP_014768409.1	-0.06613	0.07252	0.01769	-0.10151
410_XP_014768425.1	-0.06716	0.07808	0.01688	-0.09419
411_XP_014768432.1	-0.06691	0.07816	0.01625	-0.09489
412_XP_014768449.1	-0.04214	0.06969	0.02723	-0.12219
413_XP_014768460.1	0.01487	0.30328	0.00018	-0.10898
414_XP_014768504.1	-0.11717	-0.04788	0.14967	-0.05881
415_XP_014768529.1	-0.13965	-0.06461	0.15453	-0.05823
416_XP_014768488.1	-0.02128	-0.06542	0.15539	-0.03991
417_XP_014768495.1	-0.02128	-0.06542	0.15539	-0.03991
418_XP_014768513.1	-0.03404	-0.06594	0.13485	-0.02865
419_XP_014768521.1	-0.03166	-0.08414	0.1609	-0.037
420_XP_014768536.1	-0.03166	-0.08414	0.1609	-0.037
421_XP_014768472.1	-0.10702	0.06918	-0.00094	-0.09795
422_XP_014768567.1	0.07307	0.17723	-0.09958	0.04297
423_XP_014768579.1	0.0083	0.29089	0.11397	0.00209
424_XP_014768590.1	0.0311	0.10551	0.26802	0.32809
425_XP_014768604.1	-0.00248	0.12968	0.06495	-0.11685
426_XP_014768647.1	-0.0561	-0.00863	0.01244	0.00102
427_XP_014768640.1	-0.05689	-0.0086	0.01262	0.00196
428_XP_014768615.1	0.02	0.0822	-0.18672	-0.06737
429_XP_014768658.1	0.21504	0.13517	0.13595	-0.2408
430_XP_014768730.1	0.04561	0.09947	0.03948	-0.13492
431_XP_014768681.1	-0.04091	-0.06929	-0.00129	0.03748
432_XP_014768746.1	-0.10674	-0.19	0.18128	-0.09548
433_XP_014768756.1	0.07164	-0.13238	0.11749	-0.10056
434_XP_014768670.1	0.09121	0.25417	0.18519	-0.00406
435_XP_014768692.1	-0.09452	-0.04216	0.04071	0.00822
436_XP_014768700.1	-0.08621	-0.05311	0.04925	0.0001
437_XP_014768708.1	-0.03119	-0.0951	0.03981	0.01938
438_XP_014768720.1	-0.06919	-0.02198	0.21481	0.08673
439_XP_014768766.1	-0.11631	-0.00705	0.13669	0.06868
440_XP_014768778.1	-0.05205	0.03207	-0.12185	-0.0087
441_XP_014768868.1	-0.16546	-0.0876	0.06859	-0.05717
442_XP_014768860.1	-0.15341	-0.08687	0.07232	-0.05852
443_XP_014768878.1	-0.17283	0.07559	0.07041	-0.04817
444_XP_014768885.1	-0.17283	0.07559	0.07041	-0.04817
445_XP_014768895.1	0.02589	0.02271	0.09431	0.05595
446_XP_014768904.1	-0.12665	-0.06483	-0.36701	0.00531
447_XP_014768917.1	0.14372	0.04409	0.05065	0.11733
448_XP_014768932.1	-0.14404	0.08714	0.05746	-0.07358
449_XP_014768944.1	-0.00227	-0.02396	-0.00389	0.02277
450_XP_014768951.1	0.00423	-0.0244	-0.00588	0.0095
451_XP_014768961.1	-0.03868	-0.10584	0.09126	-0.15724
452_XP_014768970.1	-0.03752	-0.1336	-0.15423	0.13294
453_XP_014768980.1	-0.00833	0.00959	0.08775	0.04917
454_XP_014768802.1	-0.10681	-0.10385	-0.03434	-0.01673
455_XP_014768991.1	0.05566	-0.07479	0.00971	-0.05829
456_XP_014769003.1	0.09675	0.10154	0.32386	0.14084
457_XP_014768814.1	0.00884	0.25674	0.05386	-0.00203
458_XP_014769024.1	-0.1926	0.08624	-0.01752	0.15756
459_XP_014769011.1	0.2251	0.32723	0.14673	0.07138
460_XP_014768825.1	-0.09444	0.10513	0.15682	-0.08238
461_XP_014769035.1	0.02453	0.33034	0.08066	-0.19056
462_XP_014769056.1	-0.07168	0.10127	0.10405	0.13053
463_XP_014769047.1	-0.08117	0.23686	-0.19585	0.13331
464_XP_014769067.1	0.25736	0.00211	0.02311	0.05822
465_XP_014769078.1	-0.10325	-0.00735	0.17714	0.11416
466_XP_014769220.1	-0.08459	-0.15353	-0.07561	0.21691
467_XP_014769216.1	-0.08883	-0.14837	-0.08342	0.22401
468_XP_014769225.1	0.05664	-0.07183	0.20247	0.04395
469_XP_014769234.1	0.05664	-0.07183	0.20247	0.04395
470_XP_014769248.1	0.15348	0.0085	0.06125	-0.05279
471_XP_014769091.1	0.05069	-0.19111	-0.1239	0.11312
472_XP_014769260.1	0.07041	-0.08377	0.15266	-0.004
473_XP_014769271.1	0.08169	-0.11416	0.13165	-0.01159
474_XP_014769278.1	0.08856	-0.11555	0.13296	-0.01158
475_XP_014769143.1	0.09105	-0.15612	0.17383	0.08438
476_XP_014769134.1	0.06633	-0.13825	0.15508	0.06599
477_XP_014769126.1	0.06609	-0.14019	0.1706	0.08122
478_XP_014769161.1	-0.04368	-0.22959	0.17152	-0.04861
479_XP_014769290.1	0.24581	-0.10369	-0.01516	-0.01833
480_XP_014769300.1	0.07528	-0.06264	0.16464	0.11573
481_XP_014769176.1	0.20335	-0.02818	0.39292	0.11204
482_XP_014769187.1	-0.03449	0.17812	-0.03075	0.28055
483_XP_014769309.1	0.03266	-0.02837	0.00783	-0.01587
484_XP_014769102.1	-0.0661	-0.20079	0.15376	-0.092
485_XP_014769318.1	-0.06652	-0.19765	0.17031	-0.09549
486_XP_014769329.1	-0.11836	-0.16782	0.01757	-0.01683
487_XP_014769342.1	0.12616	-0.19563	-0.10548	0.16597
488_XP_014769351.1	0.12616	-0.19563	-0.10548	0.16597
489_XP_014769360.1	0.12616	-0.19563	-0.10548	0.16597
490_XP_014769369.1	0.12616	-0.19563	-0.10548	0.16597
491_XP_014769375.1	0.12616	-0.19563	-0.10548	0.16597
492_XP_014769382.1	0.12616	-0.19563	-0.10548	0.16597
493_XP_014769114.1	0.05424	-0.1616	0.19775	-0.05391
494_XP_014769423.1	-0.14393	-0.24974	0.01966	-0.08603
495_XP_014769415.1	-0.13255	-0.24502	0.00757	-0.08936
496_XP_014769407.1	-0.13913	-0.24639	0.00879	-0.08665
497_XP_014769394.1	0.16825	-0.01925	0.37749	0.2154
498_XP_014769209.1	0.08939	0.22606	0.2948	0.05371
499_XP_014769437.1	0.02625	0.08257	0.11454	-0.06187
500_XP_014769460.1	-0.262	-0.20249	0.09016	-0.11067
501_XP_014769470.1	-0.01937	-0.11076	0.09301	0.03356
502_XP_014769480.1	-0.02822	-0.11128	0.08775	0.03866
503_XP_014769448.1	0.00417	0.16364	-0.20808	-0.00041
504_XP_014769520.1	-0.04987	0.03268	-0.00063	0.10982
505_XP_014769550.1	-0.00915	-0.10635	0.15249	0.06848
506_XP_014769537.1	0.03728	-0.15944	0.13295	0.02841
507_XP_014769530.1	0.01798	-0.13247	0.15702	0.03591
508_XP_014769493.1	-0.00109	-0.02926	-0.16076	0.00943
509_XP_014769505.1	0.01082	-0.00893	0.12556	-0.13967
510_XP_014769563.1	-0.06726	0.02886	0.14039	-0.41105
511_XP_014769573.1	-0.19531	-0.01129	0.05963	0.53111
512_XP_014769583.1	-0.04785	0.27001	-0.23807	0.06372
513_XP_014769595.1	-0.02855	0.21123	-0.41326	0.18865
514_XP_014769613.1	-0.05336	0.22211	-0.02285	0.03952
515_XP_014769607.1	-0.06151	0.22685	-0.01795	0.04647
516_XP_014769621.1	-0.09986	0.24517	-0.03253	0.06687
517_XP_014769663.1	-0.06144	0.04352	0.0349	-0.16087
518_XP_014769653.1	-0.05609	-0.00809	0.02794	-0.13438
519_XP_014769641.1	-0.10062	0.25144	0.00934	-0.0712
520_XP_014769631.1	-0.11245	0.20693	0.01748	-0.1229
521_XP_014769674.1	-0.05131	0.51937	-0.00074	-0.03577
522_XP_014769681.1	-0.05131	0.51937	-0.00074	-0.03577
523_XP_014769753.1	-0.20411	-0.13633	0.07667	-0.24197
524_XP_014769762.1	-0.20255	-0.14192	0.08185	-0.25751
525_XP_014769772.1	-0.20255	-0.14192	0.08185	-0.25751
526_XP_014769780.1	-0.20255	-0.14192	0.08185	-0.25751
527_XP_014769788.1	-0.20255	-0.14192	0.08185	-0.25751
528_XP_014769797.1	-0.20255	-0.14192	0.08185	-0.25751
529_XP_014769803.1	-0.20255	-0.14192	0.08185	-0.25751
530_XP_014769716.1	0.06239	0.35523	0.28711	0.25252
531_XP_014769708.1	0.09787	0.34885	0.31786	0.23512
532_XP_014769691.1	-0.06338	0.1092	0.09492	-0.01989
533_XP_014769811.1	0.06296	0.07497	-0.03362	0.0504
534_XP_014769827.1	0.07214	0.05847	-0.03081	0.04844
535_XP_014769818.1	0.08964	0.14218	-0.02818	0.08677
536_XP_014769726.1	0.01819	-0.04182	0.22768	0.06342
537_XP_014769736.1	0.01819	-0.04182	0.22768	0.06342
538_XP_014769839.1	-0.16694	0.03889	-0.27423	-0.1419
539_XP_014769859.1	-0.17338	0.05292	-0.05159	-0.2992
540_XP_014769849.1	-0.13911	0.03231	-0.1348	-0.03225
541_XP_014769871.1	-0.09892	-0.05324	0.15843	-0.17834
542_XP_014769881.1	-0.23659	0.0032	-0.29945	0.3063
543_XP_014769892.1	-0.05781	0.32445	-0.1049	-0.16751
544_XP_014769992.1	0.06736	0.27022	-0.18228	-0.00486
545_XP_014769998.1	0.0608	0.2732	-0.1815	-0.00105
546_XP_014770009.1	-0.00259	0.35296	0.15105	-0.08551
547_XP_014770018.1	-0.00259	0.35296	0.15105	-0.08551
548_XP_014770025.1	-0.00259	0.35296	0.15105	-0.08551
549_XP_014770035.1	-0.00259	0.35296	0.15105	-0.08551
550_XP_014769922.1	-0.11628	0.16487	0.09072	-0.16319
551_XP_014769936.1	0.08595	0.11953	0.26581	0.02387
552_XP_014769948.1	-0.09539	0.09828	0.17839	-0.15743
553_XP_014769902.1	-0.0468	0.20824	0.28522	0.17862
554_XP_014769912.1	0.0128	0.11172	0.0303	0.05186
555_XP_014769960.1	-0.15977	-0.0774	0.05426	-0.23452
556_XP_014769971.1	0.04494	0.08814	0.01445	-0.03691
557_XP_014769980.1	0.04494	0.08814	0.01445	-0.03691
558_XP_014770056.1	0.00936	0.01607	0.10632	0.15097
559_XP_014770070.1	0.13919	-0.16841	-0.08724	-0.03842
560_XP_014770126.1	0.05084	-0.04487	-0.04215	0.14199
561_XP_014770139.1	0.08016	0.04271	0.06682	0.07457
562_XP_014770145.1	0.08016	0.04271	0.06682	0.07457
563_XP_014770151.1	0.08016	0.04271	0.06682	0.07457
564_XP_014770159.1	0.08016	0.04271	0.06682	0.07457
565_XP_014770093.1	0.11271	0.18735	-0.00693	-0.12501
566_XP_014770082.1	0.08073	0.13398	0.09317	0.04996
567_XP_014770114.1	-0.02526	0.36238	0.03825	0.04569
568_XP_014770172.1	-0.14606	-0.13514	-0.24603	0.12087
569_XP_014770187.1	0.02412	-0.03292	-0.0216	0.02012
570_XP_014770247.1	-0.07453	-0.11442	0.14559	0.02829
571_XP_014770240.1	-0.03716	-0.12028	0.12082	0.0079
572_XP_014770199.1	0.03841	0.01885	0.30375	0.07486
573_XP_014770260.1	0.03866	-0.12613	0.15493	0.0823
574_XP_014770210.1	0.02169	-0.14843	0.1467	0.0387
575_XP_014770271.1	0.03787	0.01663	0.17205	0.41281
576_XP_014770283.1	0.01561	-0.115	0.14084	0.03968
577_XP_014770291.1	0.02701	-0.12124	0.13904	0.04608
578_XP_014770300.1	0.02854	-0.11887	0.14228	0.04183
579_XP_014770314.1	0.11649	-0.17999	-0.00756	0.04951
580_XP_014770327.1	0.07186	0.21918	0.01664	-0.03243
581_XP_014770226.1	0.15126	0.14153	-0.04409	-0.10588
582_XP_014770386.1	-0.05128	0.10034	-0.03824	0.00217
583_XP_014770395.1	-0.05128	0.10034	-0.03824	0.00217
584_XP_014770402.1	-0.05128	0.10034	-0.03824	0.00217
585_XP_014770480.1	-0.22438	-0.14038	0.00065	-0.35957
586_XP_014770340.1	-0.00029	0.13092	0.20774	0.04129
587_XP_014770414.1	0.01439	0.14088	0.21768	0.09528
588_XP_014770433.1	-0.01245	0.18659	0.2099	-0.05717
589_XP_014770424.1	-0.01579	0.18823	0.23551	0.06352
590_XP_014770444.1	0.00542	0.17911	0.23101	0.05381
591_XP_014770451.1	0.0062	0.16976	0.21594	0.05287
592_XP_014770435.1	-0.02391	0.2228	0.23712	0.04943
593_XP_014770460.1	-0.03524	0.13042	0.23644	0.10015
594_XP_014770561.1	-0.04069	0.22782	0.25321	0.04228
595_XP_014770540.1	-0.01729	0.13089	0.20689	0.04086
596_XP_014770549.1	-0.05335	0.13808	0.1808	0.02636
597_XP_014770351.1	-0.09046	0.28324	0.18779	0.17313
598_XP_014770572.1	-0.05142	0.11819	0.22795	0.1352
599_XP_014770576.1	-0.02286	0.10637	0.24192	0.11139
600_XP_014770494.1	-0.0566	0.21842	0.2342	0.04417
601_XP_014770508.1	0.01601	0.17738	0.21894	0.07754
602_XP_014770515.1	0.01601	0.17738	0.21894	0.07754
603_XP_014770525.1	0.01601	0.17738	0.21894	0.07754
604_XP_014770531.1	0.01601	0.17738	0.21894	0.07754
605_XP_014770362.1	0.01873	0.16572	0.20101	0.05639
606_XP_014770373.1	-0.09374	0.21348	0.22962	0.05413
607_XP_014770591.1	0.01931	0.11703	0.08809	-0.05712
608_XP_014770600.1	-0.13699	-0.08935	0.09761	-0.0934
609_XP_014770636.1	-0.0815	-0.26224	0.103	-0.2161
610_XP_014770644.1	0.04827	-0.01197	0.09384	0.00581
611_XP_014770613.1	0.0435	-0.16097	-0.04792	-0.01652
612_XP_014770674.1	-0.12857	0.01839	0.05996	-0.09357
613_XP_014770658.1	-0.11867	0.02078	0.06505	-0.07507
614_XP_014770667.1	-0.11867	0.02078	0.06505	-0.07507
615_XP_014770681.1	-0.05715	0.0196	0.03768	0.00795
616_XP_014770691.1	-0.14036	-0.25154	0.06283	-0.35965
617_XP_014770623.1	0.04795	0.02552	0.15547	0.12044
618_XP_014770699.1	0.03022	0.00774	0.04268	-0.00833
619_XP_014770734.1	-0.13459	-0.05377	0.0347	0.03709
620_XP_014770717.1	-0.14273	-0.0694	0.04271	0.04034
621_XP_014770726.1	-0.1436	-0.04715	0.04915	0.04199
622_XP_014770710.1	-0.1429	-0.06267	0.04052	0.04444
623_XP_014770755.1	-0.14914	-0.11892	0.06441	-0.13392
624_XP_014770739.1	-0.15322	-0.12268	0.07874	-0.11262
625_XP_014770748.1	-0.15322	-0.12268	0.07874	-0.11262
626_XP_014770767.1	-0.11749	-0.05235	0.19522	-0.03713
627_XP_014770790.1	-0.07042	0.04904	0.08997	0.12739
628_XP_014770918.1	-0.06303	-0.2198	0.11303	-0.07039
629_XP_014770907.1	-0.02096	0.15063	0.11258	-0.03663
630_XP_014770813.1	0.05306	0.21048	-0.0177	0.08833
631_XP_014770820.1	-0.2527	-0.1485	-0.03344	-0.35793
632_XP_014770832.1	0.06663	-0.07911	0.00947	-0.0244
633_XP_014770931.1	-0.06953	-0.13019	-0.19246	0.10788
634_XP_014770953.1	-0.14192	0.39618	-0.24276	-0.27159
635_XP_014770941.1	-0.06539	-0.14652	0.08248	-0.07244
636_XP_014770963.1	-0.10731	0.10345	0.03629	0.03836
637_XP_014770845.1	-0.12059	0.02139	0.11005	-0.19971
638_XP_014770867.1	-0.03759	0.08174	0.08356	-0.02109
639_XP_014770879.1	0.62599	-0.08779	-0.11039	-0.17804
640_XP_014770886.1	0.62599	-0.08779	-0.11039	-0.17804
641_XP_014770973.1	0.26639	-0.05007	-0.12549	-0.20021
642_XP_014770981.1	0.26639	-0.05007	-0.12549	-0.20021
643_XP_014770991.1	0.26639	-0.05007	-0.12549	-0.20021
644_XP_014771000.1	0.38131	0.02591	-0.21381	-0.14337
645_XP_014771023.1	-0.11408	-0.08123	0.04658	-0.02652
646_XP_014771013.1	-0.11271	-0.08492	0.04738	-0.0269
647_XP_014771022.1	-0.11271	-0.08492	0.04738	-0.0269
648_XP_014770856.1	-0.08057	0.15933	0.05743	-0.07668
649_XP_014770897.1	-0.13288	-0.17926	-0.08456	-0.02544
650_XP_014771049.1	0.0827	0.22235	0.05566	0.01982
651_XP_014771035.1	0.06483	0.22524	0.0461	-0.00039
652_XP_014771043.1	0.07659	0.22306	0.05262	0.00403
653_XP_014771081.1	0.06557	-0.00863	0.24186	-0.0077
654_XP_014771062.1	0.03884	0.03133	0.21854	0.005
655_XP_014771070.1	0.03884	0.03133	0.21854	0.005
656_XP_014771093.1	0.13299	-0.22252	-0.09928	-0.04035
657_XP_014771134.1	0.00504	0.00471	0.03896	0.09934
658_XP_014771145.1	-0.04027	-0.01636	0.18271	0.02996
659_XP_014771155.1	-0.04061	-0.00192	-0.01959	0.09113
660_XP_014771117.1	0.00717	-0.1918	0.1686	-0.06527
661_XP_014771125.1	-0.06918	0.05564	0.19003	0.0869
662_XP_014771181.1	-0.17653	-0.23526	-0.17642	0.05384
663_XP_014771171.1	-0.18005	-0.22569	-0.18718	0.06886
664_XP_014771190.1	-0.17876	-0.22971	-0.18312	0.06727
665_XP_014771238.1	-0.16562	-0.01692	-0.26259	-0.05928
666_XP_014771220.1	-0.15458	0.00326	-0.26067	-0.06607
667_XP_014771211.1	-0.154	-0.00756	-0.25642	-0.05476
668_XP_014771228.1	-0.12331	-0.00107	-0.29225	-0.05594
669_XP_014771252.1	-0.10967	-0.04902	-0.02911	0.10242
670_XP_014771261.1	-0.10954	-0.0482	-0.02892	0.10083
671_XP_014771266.1	-0.10743	-0.05202	-0.02612	0.10311
672_XP_014771271.1	-0.07259	-0.06826	0.08735	0.09408
673_XP_014771278.1	-0.07259	-0.06826	0.08735	0.09408
674_XP_014771290.1	-0.01524	-0.10786	-0.21948	0.08144
675_XP_014771307.1	-0.0412	0.10069	-0.03199	0.07904
676_XP_014771319.1	-0.02403	-0.03731	0.20103	0.10597
677_XP_014771330.1	0.09161	-0.27847	0.13373	-0.21113
678_XP_014771339.1	0.11276	0.04466	0.20536	0.02778
679_XP_014771349.1	-0.16235	0.28342	-0.17784	-0.07687
680_XP_014771358.1	0.07381	0.26663	0.04427	0.00309
681_XP_014771389.1	0.35396	0.29644	-0.03098	-0.00769
682_XP_014771402.1	0.31019	0.21839	-0.03473	0.0444
683_XP_014771381.1	0.32883	0.37184	-0.05808	0.01312
684_XP_014771397.1	0.28444	0.29861	-0.06311	0.0655
685_XP_014771370.1	0.08904	0.26938	0.25634	0.05292
686_XP_014771425.1	0.2453	0.27875	0.05858	0.11725
687_XP_014771437.1	-0.07045	-0.0428	0.21159	-0.08086
688_XP_014771467.1	-0.14766	0.17654	-0.22331	-0.11354
689_XP_014771473.1	-0.14766	0.17654	-0.22331	-0.11354
690_XP_014771480.1	-0.14766	0.17654	-0.22331	-0.11354
691_XP_014771488.1	-0.14766	0.17654	-0.22331	-0.11354
692_XP_014771817.1	0.05051	0.06816	0.07991	0.0707
693_XP_014771505.1	0.01876	0.27784	0.09065	-0.00951
694_XP_014771825.1	-0.15922	0.08485	-0.03965	-0.32352
695_XP_014771833.1	-0.15922	0.08485	-0.03965	-0.32352
696_XP_014771515.1	0.32582	0.281	-0.2986	-0.23118
697_XP_014771525.1	-0.09102	0.20867	-0.15593	-0.25473
698_XP_014771539.1	-0.00801	0.31093	0.13306	0.11621
699_XP_014771551.1	0.00601	0.38462	-0.02928	-0.02551
700_XP_014771880.1	0.35003	0.31383	-0.33581	-0.14111
701_XP_014771857.1	0.35574	0.11579	-0.2108	-0.17834
702_XP_014771869.1	-0.17999	0.34051	0.03521	-0.14341
703_XP_014771843.1	-0.00069	0.31975	0.03179	-0.12801
704_XP_014771900.1	0.09281	-0.08073	0.0244	-0.10594
705_XP_014771892.1	0.11221	0.29518	-0.29466	-0.00858
706_XP_014771667.1	0.0395	0.26399	-0.01181	0.0757
707_XP_014771675.1	0.0395	0.26399	-0.01181	0.0757
708_XP_014771684.1	0.04808	0.29956	-0.01584	0.07009
709_XP_014771563.1	-0.03149	0.33625	-0.01781	0.00977
710_XP_014771913.1	-0.00106	0.17071	-0.2127	-0.06863
711_XP_014771925.1	0.01176	0.33297	0.08437	0.17638
712_XP_014771576.1	0.79898	0.10817	-0.03086	0.19292
713_XP_014771587.1	0.55232	-0.01503	-0.08856	0.13726
714_XP_014771944.1	0.55536	0.21855	-0.04025	0.12485
715_XP_014771937.1	0.55251	0.21673	-0.0408	0.1237
716_XP_014771957.1	-0.02764	0.14716	-0.01689	0.14153
717_XP_014771964.1	-0.05257	0.16754	0.03527	0.11368
718_XP_014771976.1	-0.02085	0.12836	0.06329	0.01299
719_XP_014771592.1	0.02092	0.17002	-0.0229	0.05955
720_XP_014771700.1	-0.21155	0.02962	0.09685	-0.09802
721_XP_014771998.1	-0.06518	0.04095	0.07506	0.1142
722_XP_014771988.1	-0.05518	0.05102	0.05538	0.11138
723_XP_014772006.1	-0.06014	0.03361	0.08809	0.1176
724_XP_014772016.1	-0.06014	0.03361	0.08809	0.1176
725_XP_014771603.1	-0.01868	0.11422	-0.28648	-0.07108
726_XP_014771710.1	-0.16751	-0.20207	-0.09924	-0.26756
727_XP_014771719.1	-0.16751	-0.20207	-0.09924	-0.26756
728_XP_014771728.1	-0.16751	-0.20207	-0.09924	-0.26756
729_XP_014771734.1	-0.16751	-0.20207	-0.09924	-0.26756
730_XP_014772038.1	-0.01344	0.15497	0.11842	0.0817
731_XP_014772031.1	-0.00983	0.15661	0.12464	0.08084
732_XP_014771745.1	0.10551	0.3675	0.1654	0.08683
733_XP_014771754.1	0.09827	0.35133	0.15918	0.08304
734_XP_014771616.1	-0.04304	0.2743	0.12631	-0.01104
735_XP_014771763.1	-0.15123	0.04588	0.1145	-0.23876
736_XP_014771770.1	-0.1334	0.02779	0.1334	-0.23958
737_XP_014771627.1	-0.00658	0.28612	-0.0761	0.01762
738_XP_014771639.1	-0.04045	0.38143	0.23809	0.02522
739_XP_014772050.1	-0.09717	0.34651	0.11969	0.02004
740_XP_014771781.1	0.09654	0.36068	0.08559	0.04084
741_XP_014771793.1	-0.12519	0.1254	-0.24227	-0.12783
742_XP_014771647.1	-0.02783	0.36248	0.10104	0.10314
743_XP_014771657.1	0.00991	0.30314	0.20929	0.10887
744_XP_014771806.1	0.1845	0.34951	0.33425	0.1993
745_XP_014772103.1	-0.10394	-0.05075	0.09183	-0.4117
746_XP_014772112.1	-0.09471	-0.03056	0.04548	-0.41397
747_XP_014772199.1	-0.04496	0.13034	0.11893	-0.14931
748_XP_014772191.1	-0.05282	0.1181	0.0874	-0.14269
749_XP_014772206.1	-0.19551	0.0232	0.01924	-0.00648
750_XP_014772158.1	0.0549	-0.03212	0.15706	0.13676
751_XP_014772218.1	-0.05205	-0.21439	0.2328	0.04105
752_XP_014772121.1	0.00585	-0.21062	0.0024	-0.00666
753_XP_014772169.1	-0.02466	-0.1736	0.32814	-0.02567
754_XP_014772181.1	0.10913	0.22729	0.4153	0.12984
755_XP_014772227.1	-0.01428	0.02701	0.13254	0.02401
756_XP_014772238.1	-0.1529	-0.35445	0.11647	-0.2996
757_XP_014772247.1	-0.1529	-0.35445	0.11647	-0.2996
758_XP_014772256.1	-0.15326	-0.34285	0.11266	-0.30088
759_XP_014772135.1	0.10193	-0.05116	0.17305	-0.07304
760_XP_014772146.1	-0.19414	0.21015	-0.01157	-0.07092
761_XP_014772267.1	-0.05606	-0.08943	0.08014	-0.05821
762_XP_014772277.1	-0.00802	0.17723	-0.00236	-0.01201
763_XP_014772289.1	0.0532	0.37446	-0.03849	-0.03435
764_XP_014772301.1	0.07496	0.20755	-0.02376	-0.02484
765_XP_014772311.1	0.0139	0.14513	0.05998	0.02258
766_XP_014772323.1	0.04504	0.20297	-0.05322	-0.06186
767_XP_014772377.1	-0.00238	0.00267	0.19525	0.143
768_XP_014772362.1	-0.00563	0.02063	0.1931	0.1366
769_XP_014772370.1	-0.00464	0.01189	0.19741	0.14394
770_XP_014772387.1	-0.09877	-0.04169	0.15419	-0.05989
771_XP_014772410.1	0.12798	-0.16135	0.15414	-0.04993
772_XP_014772401.1	0.12504	-0.15838	0.15327	-0.05036
773_XP_014772419.1	0.15126	0.03298	0.18676	0.01072
774_XP_014772428.1	0.15126	0.03298	0.18676	0.01072
775_XP_014772440.1	-0.18176	-0.08478	-0.00509	0.24927
776_XP_014772451.1	0.0278	0.02183	-0.02813	0.00548
777_XP_014772468.1	0.00852	0.0258	0.00689	-0.00737
778_XP_014772460.1	0.00312	0.0176	0.00962	7e-05
779_XP_014772479.1	-0.05815	0.03563	0.14764	-0.06813
780_XP_014772487.1	-0.05815	0.03563	0.14764	-0.06813
781_XP_014772335.1	-0.19403	0.01539	0.0617	-0.01634
782_XP_014772343.1	-0.24082	0.00091	0.03441	-0.08055
783_XP_014772352.1	-0.24082	0.00091	0.03441	-0.08055
784_XP_014772597.1	0.28281	0.19016	0.06347	-0.1463
785_XP_014772515.1	-0.17705	0.1476	0.31289	-0.18646
786_XP_014772527.1	-0.06569	0.17164	0.06877	-0.03819
787_XP_014772570.1	-0.10197	-0.10084	0.03022	-0.20681
788_XP_014772537.1	-0.00341	0.02295	0.0997	-0.07639
789_XP_014772548.1	-0.03004	0.00917	0.083	-0.09129
790_XP_014772559.1	-0.04429	0.12957	-0.01313	-0.14165
791_XP_014772616.1	0.08724	0.075	0.01638	0.03211
792_XP_014772624.1	0.22905	0.1514	-0.10748	-0.11015
793_XP_014772657.1	0.00533	0.01661	0.18248	0.00752
794_XP_014772633.1	0.00688	0.36704	0.14169	0.03239
795_XP_014772645.1	0.02145	0.0962	0.05325	0.15476
796_XP_014772676.1	0.02538	0.34797	0.19956	0.1521
797_XP_014772744.1	0.09449	0.07182	0.28614	0.21158
798_XP_014772751.1	0.09622	0.05346	0.29587	0.21587
799_XP_014772761.1	-0.07682	-0.03449	0.22359	0.05957
800_XP_014772689.1	-0.10031	-0.0779	0.18133	0.07244
801_XP_014772698.1	-0.16162	-0.34419	0.15696	-0.35181
802_XP_014772710.1	-0.23092	-0.34302	0.11022	-0.31092
803_XP_014772772.1	0.09142	0.02197	0.2083	0.03346
804_XP_014772791.1	0.05042	0.08989	0.04384	-0.10195
805_XP_014772720.1	-0.02305	-0.14872	0.11845	0.0301
806_XP_014772803.1	0.12875	-0.13133	0.07917	0.14342
807_XP_014772732.1	0.01679	-0.10548	0.12329	0.22305
808_XP_014772822.1	0.01023	-0.0829	0.07959	0.1216
809_XP_014772814.1	0.00763	-0.09913	0.09595	0.12593
810_XP_014772830.1	0.01057	-0.07727	0.06325	0.14679
811_XP_014772863.1	-0.03545	0.13138	0.06903	-0.0437
812_XP_014772851.1	-0.01148	-0.05957	0.05051	0.08386
813_XP_014772840.1	-0.01105	-0.05387	0.06102	0.08081
814_XP_014772895.1	-0.02183	0.07746	0.16467	-0.1676
815_XP_014772884.1	-0.03366	0.04787	0.1234	-0.07252
816_XP_014772919.1	0.06364	0.15728	-0.17849	-0.01569
817_XP_014772913.1	0.06215	0.15489	-0.17772	-0.01771
818_XP_014772950.1	-0.04272	0.04498	0.1849	0.15095
819_XP_014772959.1	-0.04293	0.04373	0.18117	0.14823
820_XP_014772969.1	-0.02621	0.06214	0.22899	0.15647
821_XP_014772983.1	-0.13348	-0.08278	0.17964	0.1449
822_XP_014773001.1	-0.03762	-0.17038	0.16816	-0.06269
823_XP_014772936.1	0.03742	-0.09279	0.15107	0.16985
824_XP_014773013.1	-0.07819	-0.00709	-0.1007	-0.16299
825_XP_014773034.1	0.1209	0.04238	0.10488	0.12311
826_XP_014773125.1	0.05729	0.08801	-0.04535	0.0368
827_XP_014773078.1	0.06256	0.22602	-0.02856	0.2076
828_XP_014773136.1	0.11475	0.01289	0.1763	0.02726
829_XP_014773145.1	0.11475	0.01289	0.1763	0.02726
830_XP_014773045.1	-0.072	-0.06928	-0.01396	0.1923
831_XP_014773160.1	-0.09527	0.2157	0.0377	-0.03092
832_XP_014773090.1	0.14774	0.14836	0.02784	-0.04362
833_XP_014773102.1	-0.10902	0.13804	0.14629	-0.07206
834_XP_014773171.1	0.00139	0.11146	0.02014	-0.05739
835_XP_014773115.1	-0.1512	0.08439	0.11301	-0.05821
836_XP_014773182.1	0.03233	0.06233	-0.13183	-0.26184
837_XP_014773189.1	0.03326	0.0642	-0.13012	-0.25987
838_XP_014773197.1	0.0363	0.06317	-0.12752	-0.2581
839_XP_014773210.1	-0.02336	0.0289	-0.01452	0.00862
840_XP_014773058.1	-0.0787	0.45493	-0.11896	-0.26541
841_XP_014773223.1	-0.15666	0.58141	-0.35421	-0.26987
842_XP_014773068.1	0.01989	0.2418	-0.34893	0.00614
843_XP_014773234.1	0.07983	0.04118	-0.03581	-0.21929
844_XP_014773256.1	0.11958	-0.00813	0.06075	0.04297
845_XP_014773268.1	-0.06599	0.11165	0.12031	-0.06792
846_XP_014773405.1	-0.02783	0.1077	0.06174	-0.08424
847_XP_014773415.1	-0.14638	-0.03063	-0.0301	-0.12302
848_XP_014773422.1	-0.14638	-0.03063	-0.0301	-0.12302
849_XP_014773433.1	-0.0482	0.22469	0.0253	0.04712
850_XP_014773441.1	-0.0482	0.22469	0.0253	0.04712
851_XP_014773449.1	-0.0482	0.22469	0.0253	0.04712
852_XP_014773461.1	0.05751	0.12225	0.20945	-0.09638
853_XP_014773488.1	-0.08009	0.07031	-0.00568	-0.03509
854_XP_014773470.1	-0.08238	0.08062	-0.06991	-0.06852
855_XP_014773478.1	-0.08238	0.08062	-0.06991	-0.06852
856_XP_014773281.1	0.03744	0.19765	0.11084	0.04453
857_XP_014773311.1	0.01884	0.11463	-0.10301	-0.30121
858_XP_014773324.1	0.01917	-0.01127	0.14366	-0.09452
859_XP_014773332.1	0.01917	-0.01127	0.14366	-0.09452
860_XP_014773293.1	-0.10639	0.10294	-0.01079	-0.20492
861_XP_014773347.1	-0.07286	0.24678	-0.01513	-0.0488
862_XP_014773361.1	0.03472	0.10714	-0.11773	-0.20418
863_XP_014773369.1	0.02886	0.10829	-0.12765	-0.2248
864_XP_014773378.1	0.02886	0.10829	-0.12765	-0.2248
865_XP_014773501.1	-0.09094	0.02264	-0.04741	-0.09864
866_XP_014773510.1	0.06548	-0.00354	0.15694	0.08846
867_XP_014773576.1	-0.04497	0.08978	-0.0784	-0.08845
868_XP_014773532.1	-0.04902	0.08983	-0.07799	-0.0779
869_XP_014773638.1	-0.03888	0.10676	-0.03613	-0.1242
870_XP_014773627.1	-0.03799	0.10479	-0.03657	-0.1222
871_XP_014773618.1	-0.03884	0.10481	-0.03777	-0.12261
872_XP_014773560.1	-0.04934	0.09103	-0.07605	-0.08122
873_XP_014773528.1	-0.04847	0.0893	-0.07628	-0.07958
874_XP_014773567.1	-0.04621	0.08542	-0.07377	-0.0786
875_XP_014773600.1	-0.05846	0.08705	-0.07577	-0.07606
876_XP_014773553.1	-0.05122	0.08731	-0.07869	-0.08003
877_XP_014773545.1	-0.05117	0.08683	-0.07949	-0.07957
878_XP_014773538.1	-0.04721	0.08925	-0.07565	-0.08021
879_XP_014773519.1	-0.04925	0.08933	-0.07734	-0.07998
880_XP_014773647.1	-0.02788	0.04958	-0.04312	-0.08342
881_XP_014773592.1	-0.05557	0.08745	-0.06926	-0.08862
882_XP_014773583.1	-0.05763	0.08754	-0.07101	-0.08836
883_XP_014773657.1	-0.02318	0.13399	0.29308	-0.04624
884_XP_014773301.1	-0.31372	0.47127	-0.5253	0.18398
885_XP_014773392.1	-0.03667	0.24435	-0.18146	0.12456
886_XP_014773714.1	0.15682	0.01395	0.12682	0.16779
887_XP_014773704.1	0.11798	0.06722	0.14867	0.07169
888_XP_014773727.1	0.00263	0.08636	0.09171	-0.01275
889_XP_014773737.1	0.1181	0.1983	0.38158	0.11603
890_XP_014773750.1	0.19045	0.27335	0.01201	-0.02068
891_XP_014773761.1	-0.30589	0.42879	-0.13644	-0.39527
892_XP_014773772.1	-0.02279	0.04402	0.18379	-0.11889
893_XP_014773796.1	-0.18707	0.50746	-0.10059	-0.16071
894_XP_014773828.1	-0.06775	-0.11208	0.14956	-0.03781
895_XP_014773855.1	-0.11613	-0.11532	0.04792	0.01945
896_XP_014773863.1	-0.11613	-0.11532	0.04792	0.01945
897_XP_014773872.1	-0.11613	-0.11532	0.04792	0.01945
898_XP_014773807.1	-0.04603	-0.04736	0.07936	-0.10388
899_XP_014773841.1	-0.03991	0.05726	0.03222	-0.02489
900_XP_014773817.1	-0.18835	0.00787	0.10762	-0.05857
901_XP_014773891.1	-0.13294	-0.12054	-0.1482	-0.01571
902_XP_014773905.1	-0.1425	-0.14093	-0.14149	-0.0194
903_XP_014773912.1	-0.13169	-0.11786	-0.13177	-0.04648
904_XP_014773897.1	-0.13416	-0.12257	-0.15117	-0.02181
905_XP_014773929.1	-0.10856	0.03538	-0.00319	-0.07649
906_XP_014773941.1	-0.0515	0.17537	-0.01361	0.00585
907_XP_014773953.1	0.11448	0.0166	0.08847	0.04303
908_XP_014774014.1	0.12777	0.02805	0.07994	0.06093
909_XP_014773961.1	0.10518	0.03789	0.08967	0.02098
910_XP_014774023.1	0.11769	0.05189	0.08111	0.03678
911_XP_014773972.1	0.07867	0.02709	0.12455	0.04499
912_XP_014773983.1	0.07867	0.02709	0.12455	0.04499
913_XP_014774033.1	0.08853	0.04026	0.1197	0.06396
914_XP_014774005.1	0.09439	-0.03796	0.10377	0.05134
915_XP_014773994.1	0.07004	-0.02007	0.11489	0.05993
916_XP_014774045.1	0.10071	0.09111	0.04383	0.03155
917_XP_014774057.1	-0.0353	0.10055	0.03103	-0.06212
918_XP_014774070.1	-0.03929	0.01586	0.16762	-0.01466
919_XP_014774091.1	0.02715	-0.09528	0.02279	0.07962
920_XP_014774083.1	0.00889	-0.05146	0.08741	0.0413
921_XP_014774122.1	0.25685	0.11316	0.02432	-0.00573
922_XP_014774128.1	0.25436	0.12744	0.02619	-0.01164
923_XP_014774138.1	0.20049	0.12135	0.13008	-0.05243
924_XP_014774158.1	-0.02486	-0.18088	0.18455	0.10625
925_XP_014774148.1	0.00311	-0.11587	-0.05429	0.01553
926_XP_014774170.1	-0.16772	-0.11249	0.02452	-0.31911
927_XP_014774190.1	-0.06351	-0.01393	0.16105	0.06628
928_XP_014774182.1	-0.0378	-0.01815	0.15145	0.06415
929_XP_014774198.1	-0.05423	-0.04832	0.14967	0.07724
930_XP_014774221.1	0.01941	0.33	-0.034	-0.00042
931_XP_014774211.1	-0.12848	-0.04402	-0.02811	-0.15815
932_XP_014774246.1	0.0928	0.02852	0.03459	0.04972
933_XP_014774254.1	0.09143	0.03206	0.03117	0.04557
934_XP_014774327.1	-0.25487	-0.25536	0.07431	-0.2754
935_XP_014774337.1	-0.25487	-0.25536	0.07431	-0.2754
936_XP_014774348.1	-0.29183	-0.26366	0.06792	-0.29842
937_XP_014774266.1	-0.16379	-0.06859	-0.02513	-0.21698
938_XP_014774274.1	-0.16379	-0.06859	-0.02513	-0.21698
939_XP_014774279.1	-0.16379	-0.06859	-0.02513	-0.21698
940_XP_014774288.1	-0.16379	-0.06859	-0.02513	-0.21698
941_XP_014774297.1	-0.16379	-0.06859	-0.02513	-0.21698
942_XP_014774306.1	-0.16379	-0.06859	-0.02513	-0.21698
943_XP_014774314.1	-0.16379	-0.06859	-0.02513	-0.21698
944_XP_014774358.1	-0.07525	0.02968	-0.15654	0.02069
945_XP_014774363.1	-0.07869	0.03263	-0.14716	0.01946
946_XP_014774371.1	-0.07677	0.03167	-0.14983	0.01856
947_XP_014774382.1	0.4757	0.09298	0.27713	0.11668
948_XP_014774392.1	0.25826	-0.06718	0.14097	-0.09073
949_XP_014774402.1	0.16683	-0.02661	0.09687	-0.02996
950_XP_014774450.1	0.07815	-0.37352	0.01813	0.01096
951_XP_014774458.1	0.07815	-0.37352	0.01813	0.01096
952_XP_014774464.1	0.07815	-0.37352	0.01813	0.01096
953_XP_014774474.1	0.18163	-0.25923	0.09998	0.04129
954_XP_014774482.1	0.18163	-0.25923	0.09998	0.04129
955_XP_014774488.1	0.18163	-0.25923	0.09998	0.04129
956_XP_014774496.1	0.18163	-0.25923	0.09998	0.04129
957_XP_014774503.1	0.18163	-0.25923	0.09998	0.04129
958_XP_014774512.1	0.18163	-0.25923	0.09998	0.04129
959_XP_014774520.1	0.18163	-0.25923	0.09998	0.04129
960_XP_014774528.1	0.19309	-0.25316	0.08119	0.03245
961_XP_014774540.1	0.13628	-0.1966	0.08076	0.06761
962_XP_014774548.1	0.13173	-0.21135	0.08822	0.06597
963_XP_014774555.1	0.13173	-0.21135	0.08822	0.06597
964_XP_014774568.1	-0.18864	-0.16998	0.0138	-0.23235
965_XP_014774580.1	0.14282	-0.07775	0.02487	-0.00649
966_XP_014774640.1	0.04281	0.07828	-0.07573	-0.15004
967_XP_014774649.1	0.04281	0.07828	-0.07573	-0.15004
968_XP_014774657.1	0.04281	0.07828	-0.07573	-0.15004
969_XP_014774609.1	0.01191	-0.02992	-0.02243	-0.21129
970_XP_014774596.1	0.03336	-0.17735	0.03418	-0.07237
971_XP_014774690.1	-0.04672	-0.03547	0.15009	0.08925
972_XP_014774676.1	-0.02138	-0.01847	0.16545	0.07826
973_XP_014774683.1	-0.05775	0.00144	0.14081	0.10265
974_XP_014774668.1	-0.04438	-0.00699	0.15706	0.0814
975_XP_014774697.1	-0.03693	-0.03386	0.14149	0.08997
976_XP_014774709.1	-0.12769	-0.03742	0.06268	-0.09714
977_XP_014774619.1	-0.13819	-0.02317	-0.10602	-0.26256
978_XP_014774628.1	0.02177	-0.00252	0.09364	-0.0157
979_XP_014774720.1	0.14724	-0.00837	-0.02393	0.02533
980_XP_014774743.1	0.06666	0.13418	0.05387	0.04797
981_XP_014774735.1	0.0535	0.15064	0.01368	0.06399
982_XP_014774727.1	0.05661	0.16115	0.01043	0.06268
983_XP_014774754.1	0.05116	0.1299	0.16943	0.1296
984_XP_014774789.1	-0.01154	-0.07406	0.14462	-0.07887
985_XP_014774802.1	0.25633	0.22548	0.2495	0.17271
986_XP_014774764.1	0.01679	0.32778	-0.04226	-0.02122
987_XP_014774776.1	0.09272	0.13752	0.22198	0.11236
988_XP_014774827.1	-0.07893	0.23516	0.10944	0.10278
989_XP_014774834.1	-0.07893	0.23516	0.10944	0.10278
990_XP_014774847.1	-0.16647	-0.07615	-0.07045	-0.2654
991_XP_014774856.1	-0.16647	-0.07615	-0.07045	-0.2654
992_XP_014774879.1	-0.15064	0.35302	-0.4127	0.02794
993_XP_014774868.1	-0.13927	0.27575	-0.03504	-0.01634
994_XP_014774892.1	-0.06476	-0.05206	-0.18907	0.0736
995_XP_014774814.1	-0.03993	0.02267	0.08802	-0.15397
996_XP_014774966.1	-0.08242	0.22541	0.06936	-0.05689
997_XP_014774901.1	0.17933	-0.14015	-0.04101	-0.01867
998_XP_014774987.1	-0.08461	0.11933	0.23624	0.07972
999_XP_014774912.1	-0.08758	0.08519	0.04713	0.0701
1000_XP_014775001.1	-0.13989	-0.0425	0.14244	0.03771
1001_XP_014774977.1	-0.00469	-0.054	-0.08112	0.12679
1002_XP_014774924.1	0.72806	-0.18865	-0.1423	-0.07472
1003_XP_014774933.1	0.68564	-0.11226	-0.12017	-0.07957
1004_XP_014775023.1	0.71575	-0.10702	-0.18287	-0.10108
1005_XP_014775011.1	0.75528	-0.08676	-0.19486	-0.06737
1006_XP_014774946.1	0.70831	-0.10792	-0.15043	-0.04752
1007_XP_014774958.1	-0.022	-0.16972	0.0329	-0.04424
1008_XP_014775088.1	0.01934	0.16766	0.18753	0.29452
1009_XP_014775095.1	0.01934	0.16766	0.18753	0.29452
1010_XP_014775031.1	-0.13823	0.14096	0.04686	-0.09335
1011_XP_014775178.1	-0.2185	-0.04273	-0.09886	-0.1034
1012_XP_014775186.1	-0.17374	-0.07425	-0.08834	-0.07613
1013_XP_014775197.1	0.00309	-0.0377	-0.05587	0.04119
1014_XP_014775043.1	-0.11927	-0.05914	0.06535	-0.21091
1015_XP_014775053.1	-0.08263	-0.02977	-0.11697	0.05074
1016_XP_014775113.1	0.06462	0.10045	0.08224	-0.06982
1017_XP_014775121.1	0.06395	0.07635	0.05991	-0.07085
1018_XP_014775065.1	-0.06864	0.15779	-0.01105	-0.15497
1019_XP_014775208.1	-0.11444	0.0689	-0.14823	-0.02144
1020_XP_014775216.1	-0.11662	0.06767	-0.14622	-0.02581
1021_XP_014775226.1	-0.11587	0.07773	-0.16069	-0.01913
1022_XP_014775234.1	-0.0923	0.06258	-0.1507	0.00338
1023_XP_014775076.1	-0.04111	0.05316	0.0304	0.00125
1024_XP_014775131.1	0.0414	0.16671	0.11355	0.05776
1025_XP_014775140.1	0.0414	0.16671	0.11355	0.05776
1026_XP_014775151.1	0.0414	0.16671	0.11355	0.05776
1027_XP_014775159.1	0.0414	0.16671	0.11355	0.05776
1028_XP_014775253.1	-0.00099	-0.08381	0.12516	0.08309
1029_XP_014775259.1	-0.00099	-0.08381	0.12516	0.08309
1030_XP_014775270.1	-0.02623	-0.15489	0.15176	-0.18715
1031_XP_014775372.1	-0.16332	-0.09204	-0.09753	0.06663
1032_XP_014775381.1	-0.18926	-0.10404	-0.10499	0.07125
1033_XP_014775294.1	0.03254	0.03907	0.11604	-0.01423
1034_XP_014775304.1	0.07669	0.1977	0.28572	0.10403
1035_XP_014775317.1	0.00765	0.10815	0.07072	-0.03273
1036_XP_014775326.1	0.00765	0.10815	0.07072	-0.03273
1037_XP_014775281.1	-0.00398	0.01868	0.14847	-0.09851
1038_XP_014775344.1	-0.02093	0.31182	0.08666	0.06572
1039_XP_014775353.1	-0.02093	0.31182	0.08666	0.06572
1040_XP_014775361.1	-0.02093	0.31182	0.08666	0.06572
1041_XP_014775406.1	0.07856	0.04812	0.22332	-0.01023
1042_XP_014775414.1	0.08406	0.03401	0.21719	-0.02278
1043_XP_014775426.1	0.13818	0.03345	0.2441	0.02351
1044_XP_014775435.1	0.11312	0.00433	0.24724	-0.01603
1045_XP_014775394.1	0.01873	0.04201	0.184	0.04749
1046_XP_014775446.1	-0.06188	0.27047	-0.13467	-0.11522
1047_XP_014775480.1	-0.07461	0.58744	-0.1138	-0.12324
1048_XP_014775485.1	-0.07461	0.58744	-0.1138	-0.12324
1049_XP_014775456.1	0.0691	-0.02045	-0.06301	-0.01849
1050_XP_014775506.1	0.04698	0.1818	0.10882	-0.16003
1051_XP_014775496.1	0.06965	0.1767	0.13503	-0.14427
1052_XP_014775467.1	0.14371	0.41793	0.08983	0.05329
1053_XP_014775520.1	0.26719	0.30014	0.16604	0.07404
1054_XP_014775552.1	-0.1734	0.07401	-0.00528	-0.14914
1055_XP_014775565.1	-0.18743	0.38981	-0.21608	-0.08756
1056_XP_014775587.1	-0.04518	0.13502	0.04579	-0.18188
1057_XP_014775596.1	-0.15015	-0.05018	0.02329	-0.04938
1058_XP_014775604.1	0.05822	-0.10848	0.16216	0.11887
1059_XP_014775615.1	-0.03863	-0.11912	-0.00743	0.0789
1060_XP_014775624.1	-0.03097	-0.17863	-0.0423	0.08918
1061_XP_014775634.1	-0.02958	-0.1641	0.17058	0.01788
1062_XP_014775651.1	-0.06678	0.00365	-0.12886	0.12997
1063_XP_014775661.1	0.00225	-0.13513	0.09396	-0.05552
1064_XP_014775668.1	0.00342	-0.12763	0.09683	-0.05963
1065_XP_014775675.1	0.00306	-0.12177	0.09992	-0.06626
1066_XP_014775684.1	-0.00178	-0.1486	0.10045	-0.05941
1067_XP_014775693.1	0.46396	0.29054	-0.13817	0.04791
1068_XP_014775703.1	0.60848	0.2982	-0.02422	-0.01916
1069_XP_014775713.1	-0.09265	0.03127	0.15153	-0.00211
1070_XP_014775726.1	-0.06637	0.03554	0.05696	0.13222
1071_XP_014775735.1	-0.08348	0.29579	-0.17816	0.16653
1072_XP_014775746.1	-0.03489	0.3739	-0.11775	-0.18509
1073_XP_014775771.1	0.05801	-0.10292	0.22181	-0.0179
1074_XP_014775780.1	0.08755	-0.10391	0.21128	-0.06785
1075_XP_014775805.1	0.07167	-0.09662	0.14539	-0.00918
1076_XP_014775790.1	0.06657	-0.10216	0.15425	-0.01173
1077_XP_014775798.1	0.06657	-0.10216	0.15425	-0.01173
1078_XP_014775812.1	0.06766	-0.11695	0.13806	-0.01742
1079_XP_014775827.1	-0.0954	0.45861	-0.10773	-0.17109
1080_XP_014775837.1	-0.06006	0.16621	0.07693	-0.17026
1081_XP_014775848.1	0.00678	0.07762	-0.0875	0.14695
1082_XP_014775858.1	-0.05341	-0.17199	0.01016	0.03253
1083_XP_014775866.1	-0.02093	-0.07769	0.14187	0.01737
1084_XP_014775877.1	-0.10429	0.12608	0.11023	-0.16242
1085_XP_014775896.1	0.09	-0.08672	0.20366	-0.02601
1086_XP_014775906.1	0.09	-0.08672	0.20366	-0.02601
1087_XP_014775962.1	-0.00477	-0.28624	0.20987	-0.00877
1088_XP_014775955.1	-0.02086	-0.23497	0.20853	0.02375
1089_XP_014775969.1	-0.01849	-0.31572	0.21481	0.05076
1090_XP_014775980.1	-0.01849	-0.31572	0.21481	0.05076
1091_XP_014775941.1	0.0066	0.0376	0.41041	0.15697
1092_XP_014775916.1	0.08668	-0.10821	0.21293	0.01078
1093_XP_014775921.1	0.07317	-0.11507	0.18223	-0.01279
1094_XP_014775930.1	0.05747	-0.12781	0.21176	0.00662
1095_XP_014775992.1	0.09876	0.05963	0.26722	0.01326
1096_XP_014776004.1	-0.08172	-0.13905	-0.19409	0.14988
1097_XP_014775886.1	0.06132	-0.01241	0.21737	0.02657
1098_XP_014776081.1	-0.00435	0.04305	0.1437	-0.09994
1099_XP_014776087.1	-0.00027	0.0427	0.12772	-0.08777
1100_XP_014776038.1	0.0279	0.06689	0.16329	0.02611
1101_XP_014776026.1	-0.04599	-0.15751	0.00503	-0.08047
1102_XP_014776048.1	-0.12462	-0.24259	0.05863	-0.15951
1103_XP_014776060.1	-0.12864	-0.07493	0.05178	-0.1708
1104_XP_014776097.1	-0.12082	0.39316	0.05332	-0.10064
1105_XP_014776109.1	0.37532	0.19888	0.01007	0.22487
1106_XP_014776122.1	0.00201	0.09883	0.07586	-0.14456
1107_XP_014776142.1	-0.12288	-0.07958	-0.13572	-0.00091
1108_XP_014776135.1	-0.12328	-0.06486	-0.1405	0.00138
1109_XP_014776153.1	0.09695	0.06448	0.30564	0.30369
1110_XP_014776226.1	-0.0271	-0.15087	0.21864	0.17463
1111_XP_014776164.1	0.00212	-0.0246	0.2004	0.08364
1112_XP_014776235.1	0.01549	0.11968	0.17103	0.03299
1113_XP_014776282.1	-0.04541	-0.00395	0.16639	-0.04004
1114_XP_014776293.1	-0.06303	-0.02521	-0.16235	0.11014
1115_XP_014776306.1	-0.06303	-0.02521	-0.16235	0.11014
1116_XP_014776176.1	0.03129	0.00367	0.15241	-0.16947
1117_XP_014776187.1	-0.22625	0.22724	-0.0092	-0.02576
1118_XP_014776344.1	-0.163	0.25771	0.17606	-0.0679
1119_XP_014776336.1	-0.15135	0.25359	0.16853	-0.07398
1120_XP_014776329.1	-0.16581	0.19602	0.18007	-0.06368
1121_XP_014776318.1	-0.17164	0.20342	0.17151	-0.06261
1122_XP_014776200.1	0.01688	0.17587	0.20913	-0.27363
1123_XP_014776248.1	0.30938	0.04353	0.25518	0.17008
1124_XP_014776255.1	0.25313	0.0216	0.26921	0.16241
1125_XP_014776355.1	0.56359	-0.11528	-0.08877	-0.15943
1126_XP_014776359.1	0.56359	-0.11528	-0.08877	-0.15943
1127_XP_014776367.1	0.56359	-0.11528	-0.08877	-0.15943
1128_XP_014776377.1	-0.04685	-0.1971	0.18998	0.01322
1129_XP_014776387.1	0.50974	-0.07375	0.18838	0.03551
1130_XP_014776405.1	0.52673	-0.07047	0.18148	0.02802
1131_XP_014776397.1	0.48836	-0.0805	0.24156	0.01917
1132_XP_014776417.1	-0.06572	-0.29408	0.05028	-0.21405
1133_XP_014776434.1	-0.06209	-0.2965	0.05133	-0.21476
1134_XP_014776426.1	-0.06453	-0.29444	0.05291	-0.21293
1135_XP_014776444.1	-0.06632	-0.29788	0.04546	-0.21995
1136_XP_014776451.1	-0.05454	-0.29735	0.05401	-0.2271
1137_XP_014776461.1	-0.09425	-0.30486	0.05513	-0.2062
1138_XP_014776473.1	-0.14443	-0.12988	0.07107	-0.16208
1139_XP_014776214.1	0.03155	-0.09652	-0.2665	-0.05765
1140_XP_014776486.1	-0.02759	-0.10603	0.03014	-0.01311
1141_XP_014776522.1	0.03517	-0.0945	0.18359	0.07045
1142_XP_014776539.1	0.00025	-0.10105	0.18932	0.07682
1143_XP_014776532.1	-0.00302	-0.09983	0.19403	0.09947
1144_XP_014776546.1	-0.00113	-0.09453	0.17607	0.0855
1145_XP_014776498.1	0.06609	-0.09402	0.17404	-0.05342
1146_XP_014776505.1	0.0533	-0.11127	0.1623	-0.0337
1147_XP_014776512.1	0.0533	-0.11127	0.1623	-0.0337
1148_XP_014776557.1	0.09803	0.00097	0.14272	-0.05601
1149_XP_014776265.1	-0.17458	-0.24192	-0.0481	0.1083
1150_XP_014776568.1	-0.1231	-0.24036	0.04314	0.01598
1151_XP_014776574.1	-0.1231	-0.24036	0.04314	0.01598
1152_XP_014776582.1	-0.1231	-0.24036	0.04314	0.01598
1153_XP_014776592.1	0.04638	-0.148	0.10945	0.04383
1154_XP_014776602.1	0.04773	-0.23023	0.10203	0.11638
1155_XP_014776610.1	0.04642	-0.21825	0.11557	0.11828
1156_XP_014776619.1	0.04642	-0.21825	0.11557	0.11828
1157_XP_014776646.1	-0.09767	-0.29992	0.16475	-0.09891
1158_XP_014776632.1	0.0199	0.03608	0.10534	0.00291
1159_XP_014776696.1	-0.12806	0.03854	0.1691	-0.31222
1160_XP_014776687.1	-0.12476	0.05151	0.15026	-0.30068
1161_XP_014776654.1	-0.0493	0.31169	-0.1949	-0.2562
1162_XP_014776710.1	-0.05991	0.18899	0.04116	-0.17466
1163_XP_014776814.1	-0.16978	0.11383	-0.23732	-0.32559
1164_XP_014776806.1	-0.08716	0.15647	-0.25714	-0.29711
1165_XP_014776719.1	-0.08538	0.3466	0.02448	-0.10614
1166_XP_014776666.1	-0.04186	0.21813	0.11399	-0.05427
1167_XP_014776731.1	-0.06189	0.40414	-0.06663	-0.145
1168_XP_014776739.1	-0.06837	0.42174	-0.04615	-0.1008
1169_XP_014776750.1	0.03822	0.35686	-0.0216	-0.06758
1170_XP_014776760.1	-0.05317	0.31062	-0.27179	0.01599
1171_XP_014776772.1	-0.21378	0.31563	-0.20766	0.02256
1172_XP_014776783.1	-0.09772	0.12596	0.02552	-0.11659
1173_XP_014776791.1	-0.09772	0.12596	0.02552	-0.11659
1174_XP_014776828.1	-0.12452	0.18767	-0.0195	-0.0694
1175_XP_014776837.1	-0.12452	0.18767	-0.0195	-0.0694
1176_XP_014776842.1	-0.12452	0.18767	-0.0195	-0.0694
1177_XP_014776849.1	-0.12452	0.18767	-0.0195	-0.0694
1178_XP_014776857.1	-0.12452	0.18767	-0.0195	-0.0694
1179_XP_014776865.1	-0.12452	0.18767	-0.0195	-0.0694
1180_XP_014776883.1	-0.03309	0.17732	-0.06052	-0.08589
1181_XP_014776904.1	-0.09368	0.15556	-0.13983	-0.02205
1182_XP_014776897.1	-0.09212	0.15192	-0.13376	-0.01771
1183_XP_014776912.1	-0.10644	0.12822	-0.11113	-0.00284
1184_XP_014776924.1	-0.22847	0.08246	0.09054	-0.08957
1185_XP_014776675.1	0.03029	0.0709	-0.25178	0.06901
1186_XP_014776948.1	-0.03287	-0.01737	0.13889	-0.08882
1187_XP_014776981.1	0.03511	0.44695	-0.02343	0.15613
1188_XP_014777013.1	-0.0338	0.14346	-0.03512	-0.15429
1189_XP_014777036.1	0.08195	0.04983	0.16687	-0.0818
1190_XP_014777020.1	-0.06719	-0.06065	0.18809	-0.05622
1191_XP_014777048.1	-0.04475	-0.10717	0.2102	-0.01985
1192_XP_014776991.1	-0.14081	0.06571	-0.02558	-0.17106
1193_XP_014777024.1	0.0006	-0.11679	0.16052	-0.07505
1194_XP_014777059.1	0.0441	-0.1402	-0.10257	-0.04755
1195_XP_014777072.1	0.0246	0.13558	-0.10758	-0.17581
1196_XP_014777082.1	0.0335	0.12116	0.08153	0.15518
1197_XP_014777093.1	0.09942	0.03494	0.26471	0.15908
1198_XP_014777099.1	0.09942	0.03494	0.26471	0.15908
1199_XP_014777147.1	0.08262	-0.16954	0.14086	0.12379
1200_XP_014777138.1	0.08148	-0.16135	0.14519	0.1221
1201_XP_014777167.1	0.13999	-0.17142	0.16769	0.14225
1202_XP_014777113.1	0.09011	-0.21026	0.09355	0.0811
1203_XP_014777180.1	0.00735	-0.07284	0.18721	-0.09824
1204_XP_014777200.1	-0.06034	-0.00269	0.06011	-0.01468
1205_XP_014777213.1	0.01771	0.09395	0.15062	-0.0233
1206_XP_014777221.1	0.01794	0.09884	0.15048	-0.02692
1207_XP_014777288.1	-0.19159	-0.03966	-0.18388	0.26524
1208_XP_014777280.1	-0.19067	-0.04308	-0.18237	0.25294
1209_XP_014777298.1	-0.17776	-0.07674	-0.17348	0.22095
1210_XP_014777271.1	-0.19205	-0.04343	-0.18242	0.24597
1211_XP_014777232.1	0.07213	0.03645	0.04929	-0.0092
1212_XP_014777243.1	-0.01412	0.10637	0.01229	-0.18967
1213_XP_014777252.1	-0.00258	0.11458	0.02627	-0.16517
1214_XP_014777261.1	-0.00258	0.11458	0.02627	-0.16517
1215_XP_014777312.1	-0.12728	-0.08895	-0.30361	0.16358
1216_XP_014777321.1	-0.12728	-0.08895	-0.30361	0.16358
1217_XP_014777331.1	0.15558	0.08619	-0.03487	0.02824
1218_XP_014777340.1	0.03407	0.10953	0.01793	-0.03105
1219_XP_014777348.1	0.04355	0.11119	0.03313	-0.02592
1220_XP_014777433.1	-0.11782	-0.0435	-0.02505	0.07795
1221_XP_014777406.1	-0.12794	-0.0007	-0.07896	0.12212
1222_XP_014777421.1	-0.12158	-0.04013	-0.0758	0.11158
1223_XP_014777413.1	-0.1288	0.00019	-0.07709	0.11633
1224_XP_014777430.1	-0.13729	-0.00881	-0.02441	0.10974
1225_XP_014777363.1	0.04986	0.01017	-0.1133	-0.09581
1226_XP_014777374.1	-0.11324	0.00148	0.18691	-0.04187
1227_XP_014777385.1	-0.10586	0.16718	-0.01545	-0.01656
1228_XP_014777458.1	0.1104	-0.12796	0.21051	0.02924
1229_XP_014777443.1	0.09803	-0.17934	0.19079	0.00344
1230_XP_014777451.1	0.09803	-0.17934	0.19079	0.00344
1231_XP_014777467.1	0.11103	-0.16598	0.2057	0.01483
1232_XP_014777479.1	0.12312	-0.13769	0.04067	0.09117
1233_XP_014777489.1	-0.0234	-0.18036	-0.02663	-0.00075
1234_XP_014777523.1	0.05258	-0.10764	0.23276	-0.05144
1235_XP_014777515.1	0.05905	-0.11719	0.17774	-0.00066
1236_XP_014777498.1	0.06393	-0.12031	0.11834	0.02415
1237_XP_014777506.1	0.06393	-0.12031	0.11834	0.02415
1238_XP_014777534.1	-0.04942	0.25318	-0.00358	-0.14208
1239_XP_014777553.1	-0.0733	0.33164	-0.3283	0.06616
1240_XP_014777545.1	-0.0691	0.33171	-0.32349	0.07837
1241_XP_014777569.1	0.01461	0.25341	0.23833	0.13565
1242_XP_014777580.1	-0.10578	0.26435	-0.02538	-0.07135
1243_XP_014777604.1	-0.05533	-0.13839	-0.19276	0.20851
1244_XP_014777612.1	-0.05533	-0.13839	-0.19276	0.20851
1245_XP_014777624.1	0.04429	-0.08889	-0.07257	-0.00965
1246_XP_014777631.1	0.02543	-0.12071	-0.08781	-0.00879
1247_XP_014777639.1	0.02543	-0.12071	-0.08781	-0.00879
1248_XP_014777591.1	0.03751	-0.16403	0.1365	-0.01675
1249_XP_014777651.1	-0.00508	-0.08316	0.04864	0.02381
1250_XP_014777663.1	-0.02888	-0.01082	0.06668	0.13843
1251_XP_014777674.1	0.04577	0.08352	0.17395	0.13733
1252_XP_014777683.1	0.21492	0.09521	-0.02834	0.12148
1253_XP_014777694.1	-0.13137	-0.05646	0.03122	-0.065
1254_XP_014777730.1	0.10933	-0.02482	0.15333	0.02744
1255_XP_014777737.1	0.10933	-0.02482	0.15333	0.02744
1256_XP_014777746.1	0.10933	-0.02482	0.15333	0.02744
1257_XP_014777754.1	0.10933	-0.02482	0.15333	0.02744
1258_XP_014777762.1	0.10933	-0.02482	0.15333	0.02744
1259_XP_014777770.1	0.10933	-0.02482	0.15333	0.02744
1260_XP_014777778.1	0.10933	-0.02482	0.15333	0.02744
1261_XP_014777708.1	0.15492	0.10389	-0.1958	-0.10676
1262_XP_014777809.1	-0.2275	-0.2754	0.02367	-0.4036
1263_XP_014777797.1	0.03966	0.22201	0.09057	-0.03223
1264_XP_014777819.1	0.23818	0.31041	-0.04326	-0.13274
1265_XP_014777842.1	-0.01423	-0.06828	0.12571	0.06407
1266_XP_014777830.1	0.01216	-0.10528	0.1156	0.11288
1267_XP_014777855.1	0.04696	0.13169	0.07854	0.1229
1268_XP_014777866.1	0.10565	0.41714	-0.0989	0.05569
1269_XP_014777877.1	0.15736	0.01582	0.05056	0.03561
1270_XP_014777915.1	-0.05578	0.03576	0.20084	0.04923
1271_XP_014777925.1	-0.13435	-0.25204	-0.02245	-0.29837
1272_XP_014777936.1	-0.0347	0.022	0.14011	0.10867
1273_XP_014777980.1	0.02706	0.08184	0.13153	-0.05992
1274_XP_014777948.1	-0.20915	-0.01283	-0.132	0.07305
1275_XP_014777958.1	-0.10046	-0.07123	0.17504	-0.1275
1276_XP_014777967.1	-0.09424	-0.06106	0.17495	-0.12817
1277_XP_014777896.1	-0.02375	-0.12948	-0.11085	0.04779
1278_XP_014777888.1	-0.02872	-0.13662	-0.1118	0.0403
1279_XP_014777904.1	-0.03536	-0.10365	-0.11468	0.04371
1280_XP_014777996.1	-0.00362	-0.08123	0.21944	0.00936
1281_XP_014778010.1	-0.00206	-0.28203	0.13939	-0.12041
1282_XP_014778019.1	-0.00206	-0.28203	0.13939	-0.12041
1283_XP_014778027.1	-0.00206	-0.28203	0.13939	-0.12041
1284_XP_014778037.1	0.04083	-0.10136	-0.0469	0.14532
1285_XP_014778046.1	-0.06535	-0.12382	-0.06601	0.14464
1286_XP_014778058.1	-0.01177	-0.0605	0.00899	-0.13752
1287_XP_014778070.1	0.0118	-0.03034	0.09382	0.03341
1288_XP_014778085.1	-0.07604	0.35654	0.27	0.18987
1289_XP_014778138.1	-0.14336	-0.20384	-0.02506	-0.10437
1290_XP_014778130.1	-0.14374	-0.20279	-0.02669	-0.1042
1291_XP_014778174.1	0.01825	0.07146	0.02176	-0.08057
1292_XP_014778207.1	0.01827	0.08046	0.02685	-0.08236
1293_XP_014778202.1	0.01559	0.07901	0.03109	-0.0808
1294_XP_014778157.1	0.03702	0.07259	0.01512	-0.08599
1295_XP_014778149.1	0.03436	0.07126	0.01923	-0.08449
1296_XP_014778164.1	0.02006	0.07067	0.02037	-0.07875
1297_XP_014778184.1	0.04623	0.08087	0.02362	-0.09525
1298_XP_014778194.1	0.04623	0.08087	0.02362	-0.09525
1299_XP_014778099.1	0.00978	-0.05667	0.04574	-0.02108
1300_XP_014778105.1	0.00978	-0.05667	0.04574	-0.02108
1301_XP_014778113.1	0.00978	-0.05667	0.04574	-0.02108
1302_XP_014778119.1	0.00978	-0.05667	0.04574	-0.02108
1303_XP_014778224.1	-0.00871	0.06965	0.12306	0.06896
1304_XP_014778216.1	-0.02095	0.08734	0.11371	0.08193
1305_XP_014778235.1	-0.03865	-0.15374	0.17435	-0.22998
1306_XP_014778247.1	-0.2455	0.37851	0.0239	-0.26799
1307_XP_014778260.1	0.17482	0.14548	0.16814	-0.02562
1308_XP_014778286.1	0.03894	0.05419	0.15842	0.05918
1309_XP_014778274.1	0.25362	0.12074	0.01081	-0.03585
1310_XP_014778297.1	0.14403	0.00184	-0.06232	0.37019
1311_XP_014778325.1	-0.1088	0.16283	0.11413	-0.22398
1312_XP_014778333.1	0.03964	0.2801	0.08799	-0.06564
1313_XP_014778387.1	0.03041	-0.08906	0.00992	-0.01931
1314_XP_014778400.1	-0.03351	-0.02152	0.14881	-0.0176
1315_XP_014778412.1	-0.06272	-0.18872	-0.21981	-0.04607
1316_XP_014778426.1	-0.06217	-0.18812	-0.21855	-0.04925
1317_XP_014778434.1	-0.0611	-0.18449	-0.22931	-0.04287
1318_XP_014778442.1	-0.06054	-0.18387	-0.22804	-0.04612
1319_XP_014778455.1	-0.06472	-0.03649	0.16208	-0.08328
1320_XP_014778375.1	-0.06786	0.08046	0.00551	-0.0965
1321_XP_014778479.1	-0.04516	0.19602	-0.26554	0.09716
1322_XP_014778465.1	-0.02325	0.22147	-0.2588	0.09494
1323_XP_014778474.1	-0.02325	0.22147	-0.2588	0.09494
1324_XP_014778487.1	-0.04223	0.19617	-0.26646	0.11227
1325_XP_014778356.1	-0.04344	0.09142	0.21768	0.17745
1326_XP_014778364.1	0.0501	0.40468	-0.12752	0.02086
1327_XP_014778506.1	-0.01209	0.1439	-0.10444	0.17336
1328_XP_014778517.1	-0.05948	0.2129	-0.34517	0.0852
1329_XP_014778529.1	-0.10488	0.15308	-0.1966	-0.00316
1330_XP_014778542.1	-0.00891	-0.06816	-0.0168	0.07252
1331_XP_014778554.1	-0.09801	-0.13871	-0.04244	-0.03952
1332_XP_014778626.1	0.42854	-0.03506	0.04828	-0.08999
1333_XP_014778618.1	0.40725	-0.0555	0.0419	-0.11849
1334_XP_014778611.1	0.40386	-0.03259	0.09335	-0.06915
1335_XP_014778585.1	-0.09648	-0.05728	-0.12053	0.10194
1336_XP_014778592.1	-0.09648	-0.05728	-0.12053	0.10194
1337_XP_014778598.1	-0.0979	-0.0625	-0.11271	0.08843
1338_XP_014778566.1	0.01357	0.17393	0.19077	0.00262
1339_XP_014778649.1	0.0923	0.20248	-0.4263	0.14887
1340_XP_014778662.1	0.01443	-0.0123	-0.20536	-0.01004
1341_XP_014778670.1	-0.00681	0.12341	-0.1509	0.03242
1342_XP_014778756.1	0.06251	-0.02369	0.09683	0.01923
1343_XP_014778761.1	0.06135	-0.02552	0.0971	0.02067
1344_XP_014778770.1	0.05224	-0.03093	0.09565	0.01852
1345_XP_014778743.1	0.0988	0.06817	0.13889	0.08776
1346_XP_014778683.1	-0.108	0.32345	0.1535	-0.18511
1347_XP_014778696.1	-0.04004	-0.19803	0.18733	0.14964
1348_XP_014778732.1	0.07969	-0.13901	-0.06417	-0.05341
1349_XP_014778779.1	0.02938	-0.18951	-0.04455	0.07452
1350_XP_014778792.1	0.03169	0.4659	-0.15915	-0.07605
1351_XP_014778804.1	0.32318	0.178	-0.24954	-0.14291
1352_XP_014778810.1	0.32318	0.178	-0.24954	-0.14291
1353_XP_014778817.1	0.32318	0.178	-0.24954	-0.14291
1354_XP_014778827.1	0.32318	0.178	-0.24954	-0.14291
1355_XP_014778841.1	0.20347	0.18996	-0.40444	-0.03101
1356_XP_014778851.1	0.54648	-0.15899	-0.13508	-0.188
1357_XP_014778859.1	0.54648	-0.15899	-0.13508	-0.188
1358_XP_014778867.1	0.54648	-0.15899	-0.13508	-0.188
1359_XP_014778873.1	0.54648	-0.15899	-0.13508	-0.188
1360_XP_014778883.1	-0.07463	-0.08201	0.16935	-0.0554
1361_XP_014778893.1	-0.01269	-0.07394	0.13785	0.01144
1362_XP_014778904.1	-0.04191	-0.07444	0.1086	0.01819
1363_XP_014778914.1	-0.04868	-0.10463	0.09964	-0.03041
1364_XP_014778923.1	-0.14695	-0.02609	0.11987	-0.21152
1365_XP_014778935.1	-0.08166	0.0685	-0.03376	0.27024
1366_XP_014778946.1	0.11117	0.11264	0.30619	0.09855
1367_XP_014778959.1	-0.00563	-0.03085	-0.09466	-0.14483
1368_XP_014778968.1	-0.00563	-0.03085	-0.09466	-0.14483
1369_XP_014778977.1	-0.00563	-0.03085	-0.09466	-0.14483
1370_XP_014778988.1	0.14456	-0.08552	-0.02636	-0.08017
1371_XP_014779000.1	0.43663	0.15917	-0.07374	0.05946
1372_XP_014779012.1	0.32905	0.17894	-0.02518	0.09459
1373_XP_014779025.1	0.14254	0.17255	0.12945	0.03264
1374_XP_014779039.1	-0.08386	0.16056	0.04487	0.14363
1375_XP_014779054.1	0.03387	0.13658	0.04103	0.11697
1376_XP_014779067.1	0.39625	0.10377	-0.06127	0.09464
1377_XP_014779122.1	-0.08509	-0.11413	0.16326	-0.20353
1378_XP_014779133.1	-0.0689	-0.10377	0.15253	-0.20166
1379_XP_014779143.1	-0.06535	-0.1008	0.15267	-0.20625
1380_XP_014779078.1	-0.10262	0.29813	-0.04103	-0.32223
1381_XP_014779099.1	-0.01024	0.17892	0.19088	0.11672
1382_XP_014779108.1	-0.01024	0.17892	0.19088	0.11672
1383_XP_014779089.1	-0.14877	-0.18514	0.00574	-0.57483
1384_XP_014779166.1	-0.06709	0.00704	-0.07513	0.0362
1385_XP_014779153.1	-0.07654	0.21016	-0.10587	0.08258
1386_XP_014779176.1	0.18004	-0.00303	0.19042	0.04412
1387_XP_014779186.1	0.18233	-0.00546	0.18985	0.04438
1388_XP_014779201.1	0.19612	-0.02975	0.19358	0.04992
1389_XP_014779192.1	0.18164	0.00482	0.1648	0.04328
1390_XP_014779213.1	-0.00317	0.42741	-0.43229	-0.05202
1391_XP_014779258.1	0.23493	0.12187	-0.13971	0.06989
1392_XP_014779270.1	-0.19041	-0.00874	-0.00595	0.08821
1393_XP_014779283.1	0.04845	-0.04419	0.01089	-0.02383
1394_XP_014779290.1	0.10058	-0.02874	0.15159	-0.04846
1395_XP_014779299.1	-0.01949	0.02716	-0.11032	-0.03458
1396_XP_014779236.1	-0.08613	0.09732	0.18409	0.16021
1397_XP_014779247.1	-0.10214	0.11915	-0.12081	-0.08322
1398_XP_014779318.1	-0.05491	0.01304	0.07142	-0.01359
1399_XP_014779379.1	0.15753	0.18645	0.20963	-0.14898
1400_XP_014779339.1	0.01002	0.09313	0.23567	0.13815
1401_XP_014779347.1	-0.08623	0.19082	0.00281	-0.03804
1402_XP_014779368.1	0.01313	0.3462	-0.04972	0.01585
1403_XP_014779358.1	0.02189	0.34193	-0.03366	0.01917
1404_XP_014779394.1	0.06879	0.04111	-0.10716	-0.16758
1405_XP_014779405.1	0.0032	-0.03038	-0.2165	0.18142
1406_XP_014779414.1	0.0032	-0.03038	-0.2165	0.18142
1407_XP_014779421.1	0.0032	-0.03038	-0.2165	0.18142
1408_XP_014779428.1	0.15598	0.18909	-0.0145	0.04467
1409_XP_014779448.1	0.08589	0.04623	-0.09702	0.03969
1410_XP_014779456.1	-0.01125	-0.02554	0.07521	0.20755
1411_XP_014779569.1	-0.0053	-0.11938	-0.26054	0.28792
1412_XP_014779467.1	-0.15541	0.16596	0.07806	-0.21616
1413_XP_014779478.1	0.02979	-0.14656	0.17241	0.07394
1414_XP_014779583.1	0.09982	-0.06433	0.12279	0.10571
1415_XP_014779612.1	0.08348	0.06556	0.11715	-0.11876
1416_XP_014779489.1	-0.15035	-0.13426	-0.10822	-0.02938
1417_XP_014779542.1	-0.01828	-0.15754	0.07286	0.03561
1418_XP_014779549.1	-0.01526	-0.16819	0.07519	0.04298
1419_XP_014779557.1	-0.00462	-0.16515	0.09136	0.04759
1420_XP_014779623.1	0.06231	-0.1578	0.2048	0.13807
1421_XP_014779632.1	-0.17805	-0.1098	0.23336	0.10725
1422_XP_014779501.1	0.06123	-0.09675	0.20887	-0.03274
1423_XP_014779654.1	0.42259	0.13424	-0.04401	0.08009
1424_XP_014779645.1	0.00099	0.05551	0.14823	0.19358
1425_XP_014779663.1	0.05402	-0.04808	0.20368	0.12452
1426_XP_014779512.1	-0.03048	-0.02911	0.1805	-0.05488
1427_XP_014779709.1	-0.02829	0.02144	0.11933	0.06193
1428_XP_014779685.1	-0.04644	-0.13744	0.22982	-0.08788
1429_XP_014779694.1	-0.04644	-0.13744	0.22982	-0.08788
1430_XP_014779673.1	0.37923	0.26889	0.03933	-0.18819
1431_XP_014779727.1	-0.13228	0.53559	-0.33808	-0.01275
1432_XP_014779745.1	-0.03308	-0.05701	0.01689	-0.04252
1433_XP_014779738.1	-0.03237	-0.06622	0.01471	-0.04027
1434_XP_014779759.1	-0.1299	0.10349	-0.17845	-0.15938
1435_XP_014779791.1	0.054	0.33754	0.05494	-0.07298
1436_XP_014779799.1	0.054	0.33754	0.05494	-0.07298
1437_XP_014779870.1	-0.05151	0.03011	0.08199	-0.16845
1438_XP_014779878.1	-0.05151	0.03011	0.08199	-0.16845
1439_XP_014779810.1	-0.01532	0.19331	0.17579	0.06396
1440_XP_014779815.1	-0.01532	0.19331	0.17579	0.06396
1441_XP_014779826.1	-0.1394	-0.06421	0.00072	-0.10271
1442_XP_014779839.1	0.04449	-0.00041	0.05533	-0.03804
1443_XP_014779847.1	0.03717	0.01004	0.07062	-0.03915
1444_XP_014779857.1	0.03717	0.01004	0.07062	-0.03915
1445_XP_014779890.1	-0.03091	0.19076	-0.14928	-0.0648
1446_XP_014779902.1	-0.06944	0.01611	0.05759	-0.06362
1447_XP_014779910.1	-0.06819	0.01731	0.05361	-0.06853
1448_XP_014779919.1	-0.11914	0.03375	0.00685	-0.0532
1449_XP_014779929.1	-0.11374	0.04637	0.00209	-0.07134
1450_XP_014779938.1	-0.11374	0.04637	0.00209	-0.07134
1451_XP_014779946.1	-0.11374	0.04637	0.00209	-0.07134
1452_XP_014779954.1	-0.11374	0.04637	0.00209	-0.07134
1453_XP_014779972.1	0.03828	0.03884	-0.02025	0.0621
1454_XP_014779965.1	0.06323	-0.0044	-0.00346	0.07928
1455_XP_014779994.1	0.04031	0.15013	-0.1406	0.01321
1456_XP_014779982.1	-0.13718	-0.03884	0.06214	-0.17837
1457_XP_014780005.1	-0.18103	0.3804	-0.42335	0.29663
1458_XP_014780016.1	0.02168	-0.02722	0.1045	-0.07029
1459_XP_014780026.1	-0.03268	0.06787	0.06299	-0.11171
1460_XP_014780040.1	-0.1896	-0.18166	-0.13307	-0.02157
1461_XP_014780052.1	-0.03128	-0.0297	0.16127	-0.147
1462_XP_014780109.1	0.02184	-0.19141	-0.30175	-0.28843
1463_XP_014780117.1	0.02184	-0.19141	-0.30175	-0.28843
1464_XP_014780124.1	0.02184	-0.19141	-0.30175	-0.28843
1465_XP_014780135.1	0.03608	-0.1766	-0.32423	-0.26866
1466_XP_014780078.1	-0.30946	-0.05596	-0.11828	-0.26817
1467_XP_014780063.1	-0.07868	-0.19048	-0.05686	-0.24037
1468_XP_014780071.1	-0.07868	-0.19048	-0.05686	-0.24037
1469_XP_014780148.1	0.18493	0.43101	-0.14441	-0.11647
1470_XP_014780157.1	0.1243	0.3899	-0.18633	-0.14391
1471_XP_014780089.1	-0.09936	-0.02826	0.15132	-0.20196
1472_XP_014780170.1	0.04377	-0.03688	0.11272	-0.04438
1473_XP_014780198.1	-0.15024	-0.14215	0.03109	-0.20289
1474_XP_014780189.1	-0.15097	-0.14194	0.0299	-0.20322
1475_XP_014780225.1	-0.04273	-0.21002	-0.02518	-0.00276
1476_XP_014780235.1	-0.12405	-0.16377	-0.02355	-0.2235
1477_XP_014780242.1	-0.12405	-0.16377	-0.02355	-0.2235
1478_XP_014780249.1	-0.12405	-0.16377	-0.02355	-0.2235
1479_XP_014780213.1	0.05049	0.23627	-0.02114	-0.07972
1480_XP_014780269.1	-0.00768	0.42685	0.09112	0.07065
1481_XP_014780321.1	0.14454	0.47457	0.38191	0.06193
1482_XP_014780280.1	-0.07376	-0.24696	-0.2508	0.09362
1483_XP_014780289.1	-0.1493	-0.15108	-0.40003	0.06265
1484_XP_014780299.1	-0.20245	-0.1604	-0.05288	-0.30051
1485_XP_014780335.1	-0.23991	0.25959	-0.08553	0.03356
1486_XP_014780311.1	-0.14674	-0.0656	0.07907	-0.17799
1487_XP_014780370.1	0.01205	0.31762	0.03731	0.02934
1488_XP_014780358.1	0.00729	0.04145	0.10125	-0.07642
1489_XP_014780383.1	0.01313	0.10673	0.23258	-0.26781
1490_XP_014780407.1	-0.027	-0.06826	-0.13131	0.23769
1491_XP_014780453.1	-0.04321	0.13325	0.10032	-0.00584
1492_XP_014780441.1	-0.22598	-0.09355	0.01923	-0.28675
1493_XP_014780419.1	-0.23793	-0.25138	0.01892	-0.20572
1494_XP_014780463.1	-0.01477	0.14896	0.01336	0.01731
1495_XP_014780431.1	-0.1059	0.06497	0.06993	-0.07085
1496_XP_014780516.1	0.00412	-0.10992	-0.28851	0.10124
1497_XP_014780505.1	0.01121	0.18147	-0.17276	-0.1609
1498_XP_014780475.1	0.06251	-0.00354	-0.17968	0.07469
1499_XP_014780484.1	0.06251	-0.00354	-0.17968	0.07469
1500_XP_014780494.1	0.06251	-0.00354	-0.17968	0.07469
1501_XP_014780526.1	-0.07276	-0.16223	0.19423	-0.04317
1502_XP_014780535.1	0.18736	0.43969	0.36064	0.00798
1503_XP_014780545.1	-0.01828	-0.07959	0.03415	-0.02747
1504_XP_014780552.1	-0.01828	-0.07959	0.03415	-0.02747
1505_XP_014780560.1	-0.01828	-0.07959	0.03415	-0.02747
1506_XP_014780569.1	-0.01828	-0.07959	0.03415	-0.02747
1507_XP_014780613.1	0.18719	0.00458	0.11029	-0.0283
1508_XP_014780606.1	0.18563	0.01172	0.11424	-0.02318
1509_XP_014780622.1	0.18176	0.00034	0.10965	-0.02033
1510_XP_014780635.1	-0.06002	0.12964	-0.07764	-0.01547
1511_XP_014780643.1	-0.06002	0.12964	-0.07764	-0.01547
1512_XP_014780649.1	-0.06002	0.12964	-0.07764	-0.01547
1513_XP_014780658.1	-0.06002	0.12964	-0.07764	-0.01547
1514_XP_014780666.1	-0.06002	0.12964	-0.07764	-0.01547
1515_XP_014780673.1	-0.06002	0.12964	-0.07764	-0.01547
1516_XP_014780682.1	-0.06002	0.12964	-0.07764	-0.01547
1517_XP_014780690.1	-0.06002	0.12964	-0.07764	-0.01547
1518_XP_014780581.1	-0.07464	0.13029	-0.13125	-0.1364
1519_XP_014780590.1	-0.10864	0.14821	-0.10613	-0.15276
1520_XP_014780598.1	-0.10864	0.14821	-0.10613	-0.15276
1521_XP_014780731.1	-0.06467	0.20441	0.11596	0.02402
1522_XP_014780740.1	0.8386	-0.03484	-0.20783	-0.16721
1523_XP_014780751.1	0.03578	-0.05485	0.16717	0.03988
1524_XP_014780771.1	-0.12255	0.30624	-0.42004	0.1131
1525_XP_014780821.1	-0.1236	-0.13395	-0.04555	-0.04038
1526_XP_014780811.1	-0.12482	-0.13363	-0.04737	-0.04111
1527_XP_014780802.1	-0.11762	-0.13552	-0.04576	-0.0367
1528_XP_014780833.1	0.4532	0.08396	0.08189	-0.06934
1529_XP_014780878.1	0.36727	0.12905	0.06805	-0.01453
1530_XP_014780847.1	0.35843	0.11889	0.06569	0.00048
1531_XP_014780862.1	0.35843	0.11889	0.06569	0.00048
1532_XP_014780871.1	0.35843	0.11889	0.06569	0.00048
1533_XP_014780854.1	0.39666	0.13587	0.09808	0.00175
1534_XP_014780899.1	0.03371	-0.02961	0.1121	0.01526
1535_XP_014780892.1	0.02574	-0.02411	0.10354	0.01385
1536_XP_014781007.1	-0.03846	0.10489	0.17646	0.17632
1537_XP_014781014.1	-0.01142	0.09961	0.21226	0.2093
1538_XP_014781027.1	-0.0569	0.20496	0.09501	0.07702
1539_XP_014780917.1	-0.15195	-0.19089	0.04441	-0.18385
1540_XP_014780926.1	-0.0536	-0.03046	0.00613	-0.06885
1541_XP_014780938.1	0.02611	-0.0403	0.18407	0.04153
1542_XP_014780944.1	0.02611	-0.0403	0.18407	0.04153
1543_XP_014780953.1	0.02611	-0.0403	0.18407	0.04153
1544_XP_014780964.1	0.02611	-0.0403	0.18407	0.04153
1545_XP_014780973.1	0.02611	-0.0403	0.18407	0.04153
1546_XP_014780979.1	0.05596	-0.02055	0.16169	0.07573
1547_XP_014781094.1	0.21118	0.09352	-0.05813	-0.00536
1548_XP_014781037.1	-0.09246	-0.03011	0.06855	-0.05474
1549_XP_014781115.1	-0.03413	-0.04621	-0.05279	0.12066
1550_XP_014781106.1	-0.03048	-0.04424	-0.04298	0.1223
1551_XP_014781050.1	0.00813	0.31727	-0.13827	-0.11807
1552_XP_014781057.1	0.00841	0.31385	-0.14241	-0.11647
1553_XP_014781074.1	0.06084	0.3281	-0.08494	-0.11863
1554_XP_014781082.1	0.11816	0.2215	-0.01548	-0.0327
1555_XP_014781067.1	0.00805	0.31368	-0.16821	-0.11196
1556_XP_014781152.1	-0.07493	0.00385	-0.19946	0.1082
1557_XP_014781158.1	-0.03756	-0.00036	-0.17701	0.0949
1558_XP_014781174.1	0.01951	-0.20377	0.17451	0.04237
1559_XP_014781166.1	0.02192	-0.19483	0.17031	0.03748
1560_XP_014781183.1	0.04322	-0.19987	0.23309	0.0267
1561_XP_014781195.1	-0.04823	-0.19424	0.02198	0.07043
1562_XP_014781204.1	-0.04957	-0.19819	0.04074	0.06771
1563_XP_014781215.1	0.02964	0.08134	0.26354	0.16626
1564_XP_014781223.1	0.02534	0.09002	0.27138	0.17683
1565_XP_014781233.1	-0.0506	-0.01291	0.08038	0.05423
1566_XP_014781140.1	0.1089	-0.1073	0.12828	0.06022
1567_XP_014781268.1	0.12177	0.13547	-0.02217	0.04853
1568_XP_014781347.1	0.10954	-0.07961	-0.03971	0.15763
1569_XP_014781340.1	0.16281	-0.0471	-0.08639	-0.00793
1570_XP_014781310.1	0.09842	-0.08243	-0.14061	0.11415
1571_XP_014781276.1	0.0117	0.1206	0.16683	-0.08046
1572_XP_014781318.1	0.05595	-0.02192	0.22903	0.11341
1573_XP_014781367.1	-0.05692	-0.25647	-0.02713	-0.1495
1574_XP_014781358.1	-0.0475	-0.25223	-0.0088	-0.14259
1575_XP_014781287.1	-0.1774	-0.18163	-0.00884	0.11681
1576_XP_014781374.1	-0.10481	-0.03063	0.07221	0.22839
1577_XP_014781380.1	-0.10546	-0.09461	0.09378	0.19715
1578_XP_014781390.1	-0.10701	-0.16784	0.10774	0.00605
1579_XP_014781412.1	-0.0511	-0.11403	0.1137	0.04734
1580_XP_014781421.1	-0.06625	-0.18854	0.19444	0.04827
1581_XP_014781401.1	0.05539	0.01941	-0.01191	-0.11302
1582_XP_014781452.1	0.16979	0.06739	-0.29772	-0.09372
1583_XP_014781461.1	0.17515	0.06712	-0.29255	-0.09147
1584_XP_014781478.1	0.19178	-0.03743	-0.28447	-0.06333
1585_XP_014781471.1	0.20515	0.04628	-0.37962	-0.12865
1586_XP_014781491.1	0.00429	-0.04546	-0.06181	0.11371
1587_XP_014781440.1	0.10133	0.05164	0.01683	-0.0604
1588_XP_014781432.1	0.08455	0.04476	0.01908	-0.09835
1589_XP_014781524.1	0.01171	-0.10183	0.06756	0.04451
1590_XP_014781532.1	-0.01437	-0.22719	0.06928	0.04992
1591_XP_014781540.1	-0.01437	-0.22719	0.06928	0.04992
1592_XP_014781505.1	-0.0902	-0.04074	0.06526	-0.06164
1593_XP_014781513.1	-0.0902	-0.04074	0.06526	-0.06164
1594_XP_014781551.1	-0.09957	-0.12695	-0.08423	0.27458
1595_XP_014781560.1	-0.09957	-0.12695	-0.08423	0.27458
1596_XP_014781568.1	-0.09957	-0.12695	-0.08423	0.27458
1597_XP_014781576.1	-0.09957	-0.12695	-0.08423	0.27458
1598_XP_014781582.1	-0.08786	-0.1127	-0.08121	0.27391
1599_XP_014781635.1	0.07297	0.24252	0.10461	0.02486
1600_XP_014781590.1	-0.03294	0.07788	-0.042	0.0685
1601_XP_014781598.1	-0.03294	0.07788	-0.042	0.0685
1602_XP_014781605.1	-0.03294	0.07788	-0.042	0.0685
1603_XP_014781612.1	-0.03384	0.06391	-0.0499	0.07712
1604_XP_014781619.1	-0.03204	0.08027	-0.0369	0.05146
1605_XP_014781628.1	-0.03295	0.06577	-0.04494	0.05974
1606_XP_014781299.1	-0.06988	-0.04836	0.11903	-0.07923
1607_XP_014781331.1	-0.10358	0.10831	0.06173	0.19094
1608_XP_014781648.1	-0.00738	-0.20497	-0.09131	0.10963
1609_XP_014781659.1	-0.05548	-0.21618	0.05421	0.1112
1610_XP_014781667.1	-0.12184	0.13866	0.19586	-0.53806
1611_XP_014781699.1	-0.07025	0.02233	0.1229	0.05961
1612_XP_014781707.1	-0.07025	0.02233	0.1229	0.05961
1613_XP_014781714.1	-0.03593	0.01432	0.13619	0.03094
1614_XP_014781693.1	-0.07096	0.02071	0.13501	0.06625
1615_XP_014781676.1	-0.04307	0.02338	0.11942	0.05099
1616_XP_014781685.1	-0.00951	0.0156	0.13232	0.02306
1617_XP_014781723.1	-0.06902	0.02822	0.1409	0.06478
1618_XP_014781741.1	-0.00977	-0.08303	0.13796	0.07834
1619_XP_014781750.1	0.14577	0.12006	0.15373	-0.02475
1620_XP_014781763.1	-0.13859	-0.02412	-0.0167	-0.0397
1621_XP_014781773.1	-0.10937	-0.10152	0.11025	-0.14419
1622_XP_014781782.1	-0.06361	0.12733	-0.06337	-0.0068
1623_XP_014781789.1	-0.10091	0.14907	-0.08345	0.02514
1624_XP_014781796.1	-0.12106	0.15197	-0.0193	-0.00424
1625_XP_014781826.1	0.01304	-0.14605	0.1213	0.04591
1626_XP_014781837.1	-0.13889	0.09942	0.2108	-0.08176
1627_XP_014781847.1	-0.05501	0.04378	0.01714	-0.0282
1628_XP_014781858.1	0.0538	0.00887	0.04682	-0.04194
1629_XP_014781883.1	0.17609	0.08551	0.13353	-0.07317
1630_XP_014781891.1	0.17609	0.08551	0.13353	-0.07317
1631_XP_014781900.1	0.17609	0.08551	0.13353	-0.07317
1632_XP_014781908.1	0.17609	0.08551	0.13353	-0.07317
1633_XP_014781917.1	0.0903	0.13878	0.1708	-0.05516
1634_XP_014781923.1	0.0903	0.13878	0.1708	-0.05516
1635_XP_014781931.1	0.0903	0.13878	0.1708	-0.05516
1636_XP_014781941.1	0.09305	0.0993	0.01476	-0.04665
1637_XP_014781870.1	0.18335	0.15276	0.01319	0.06399
1638_XP_014781954.1	-0.01129	-0.04863	-0.09193	0.12004
1639_XP_014781966.1	-0.08373	-0.3931	0.06322	-0.06884
1640_XP_014781979.1	0.0219	0.24348	0.18445	-0.11833
1641_XP_014781987.1	0.1455	0.37213	0.02665	-0.25964
1642_XP_014781997.1	0.48635	-0.04827	-0.06664	0.00538
1643_XP_014782007.1	-0.18408	0.11659	-0.12501	-0.33286
1644_XP_014782018.1	0.02532	0.15722	-0.0391	-0.08352
1645_XP_014782030.1	-0.12618	0.15696	-0.01422	-0.07795
1646_XP_014782048.1	0.89523	-0.17443	-0.18532	-0.16334
1647_XP_014782055.1	0.89523	-0.17443	-0.18532	-0.16334
1648_XP_014782064.1	0.89523	-0.17443	-0.18532	-0.16334
1649_XP_014782083.1	0.06428	0.00368	0.08869	0.05638
1650_XP_014782093.1	0.12281	0.32083	-0.03334	-0.14512
1651_XP_014782121.1	-0.03199	0.10552	-0.04406	-0.1449
1652_XP_014782156.1	0.10166	0.20663	0.38757	0.01793
1653_XP_014782146.1	-0.03099	0.01374	-0.09131	-0.14754
1654_XP_014782133.1	0.01084	0.09108	0.17487	-0.10183
1655_XP_014782168.1	0.15375	0.38446	-0.07838	-0.08444
1656_XP_014782181.1	-0.02777	-0.10769	-0.09012	0.0301
1657_XP_014782227.1	0.02324	0.07654	0.1489	0.08258
1658_XP_014782196.1	0.09319	-0.01742	0.08331	0.13379
1659_XP_014782212.1	-0.04416	0.30175	-0.05707	-0.09466
1660_XP_014782347.1	0.06106	0.30752	0.23564	0.14396
1661_XP_014782357.1	-0.06702	-0.07391	0.11117	0.05101
1662_XP_014782364.1	-0.06702	-0.07391	0.11117	0.05101
1663_XP_014782372.1	-0.06702	-0.07391	0.11117	0.05101
1664_XP_014782274.1	-0.04489	0.15185	-0.08771	0.06826
1665_XP_014782280.1	-0.04489	0.15185	-0.08771	0.06826
1666_XP_014782246.1	-0.12207	0.23328	0.06665	-0.15632
1667_XP_014782291.1	-0.14409	0.07732	-0.22404	0.04185
1668_XP_014782391.1	-0.19177	0.59534	-0.35464	-0.20976
1669_XP_014782382.1	-0.18761	0.56765	-0.34665	-0.20461
1670_XP_014782303.1	0.12794	0.01129	0.16122	-0.10155
1671_XP_014782315.1	0.55531	0.0046	-0.08301	-0.15149
1672_XP_014782409.1	-0.0429	-0.25318	-0.07728	-0.06994
1673_XP_014782416.1	-0.0429	-0.25318	-0.07728	-0.06994
1674_XP_014782425.1	-0.0429	-0.25318	-0.07728	-0.06994
1675_XP_014782429.1	-0.0429	-0.25318	-0.07728	-0.06994
1676_XP_014782396.1	-0.07942	-0.01389	0.05982	-0.07411
1677_XP_014782438.1	-0.05563	0.12785	0.02368	-0.17305
1678_XP_014782470.1	0.02651	0.14596	0.06511	-0.11507
1679_XP_014782480.1	0.03671	0.11302	0.10488	-0.11805
1680_XP_014782257.1	-0.04278	0.46412	-0.17852	-0.253
1681_XP_014782500.1	-0.09982	-0.00029	-0.17492	0.04349
1682_XP_014782510.1	-0.0199	0.14402	-0.05414	-0.0897
1683_XP_014782566.1	-0.08257	0.11061	-0.19606	0.27669
1684_XP_014782578.1	-0.06513	0.25891	-0.21126	-0.00963
1685_XP_014782589.1	0.04661	0.29217	-0.20024	-0.07598
1686_XP_014782620.1	0.04428	0.07628	0.27234	0.08896
1687_XP_014782653.1	-0.00928	-0.10367	0.04371	0.08872
1688_XP_014782662.1	-0.00928	-0.10367	0.04371	0.08872
1689_XP_014782669.1	-0.00928	-0.10367	0.04371	0.08872
1690_XP_014782677.1	-0.00928	-0.10367	0.04371	0.08872
1691_XP_014782684.1	-0.00928	-0.10367	0.04371	0.08872
1692_XP_014782697.1	-0.0343	0.07818	0.05843	0.08963
1693_XP_014782643.1	-0.00531	-0.14696	0.0714	-0.12158
1694_XP_014782741.1	0.02952	0.28376	0.22655	0.13092
1695_XP_014782708.1	-0.02765	-0.08866	0.20131	0.03078
1696_XP_014782716.1	-0.02765	-0.08866	0.20131	0.03078
1697_XP_014782721.1	-0.02765	-0.08866	0.20131	0.03078
1698_XP_014782730.1	-0.02765	-0.08866	0.20131	0.03078
1699_XP_014782752.1	-0.2043	-0.1781	0.02771	-0.27196
1700_XP_014782771.1	-0.19798	-0.1921	0.0356	-0.28897
1701_XP_014782762.1	-0.21654	-0.18372	0.04114	-0.26412
1702_XP_014782779.1	-0.20872	-0.21877	0.03761	-0.29284
1703_XP_014782798.1	-0.06754	0.00314	0.13233	0.03125
1704_XP_014782790.1	-0.07165	-0.01353	0.13218	0.02462
1705_XP_014782807.1	-0.10503	-0.24846	0.16724	-0.29125
1706_XP_014782814.1	-0.10472	-0.24801	0.1714	-0.26009
1707_XP_014782826.1	0.24075	-0.14846	-0.10767	-0.07278
1708_XP_014782833.1	0.24075	-0.14846	-0.10767	-0.07278
1709_XP_014782843.1	-0.09469	-0.36961	0.10613	-0.29819
1710_XP_014782854.1	0.00367	0.02703	0.11876	0.09157
1711_XP_014782631.1	-0.00768	-0.03115	-0.02756	0.1448
1712_XP_014782877.1	0.10255	-0.19544	0.10813	-0.03507
1713_XP_014782886.1	0.10255	-0.19544	0.10813	-0.03507
1714_XP_014782893.1	0.10255	-0.19544	0.10813	-0.03507
1715_XP_014782902.1	0.10255	-0.19544	0.10813	-0.03507
1716_XP_014782910.1	0.10255	-0.19544	0.10813	-0.03507
1717_XP_014782920.1	-0.05552	-0.21963	0.16093	-0.13983
1718_XP_014782930.1	-0.07518	-0.21212	0.00219	0.20499
1719_XP_014782940.1	0.11632	0.24291	0.17616	0.11561
1720_XP_014782948.1	-0.05512	0.14906	-0.02949	-0.02217
1721_XP_014782968.1	-0.05539	0.33809	0.28966	0.23767
1722_XP_014782980.1	-0.15512	0.04793	0.03485	-0.03344
1723_XP_014782992.1	0.04071	-0.05554	-0.13261	-0.34668
1724_XP_014783022.1	-0.03869	0.12865	0.10103	-0.01396
1725_XP_014783030.1	-0.03869	0.12865	0.10103	-0.01396
1726_XP_014783035.1	-0.03869	0.12865	0.10103	-0.01396
1727_XP_014783041.1	-0.03869	0.12865	0.10103	-0.01396
1728_XP_014783061.1	0.04864	0.04799	0.0012	0.07813
1729_XP_014783051.1	-0.02252	0.02765	0.06603	-0.01934
1730_XP_014783086.1	-7e-05	-0.15369	0.01302	-0.24797
1731_XP_014783074.1	-0.12555	0.08076	0.0366	-0.02227
1732_XP_014783003.1	-0.13158	0.19238	-0.08686	-0.28273
1733_XP_014783013.1	-0.10862	0.14805	0.16518	0.02797
1734_XP_014783109.1	-0.17274	-0.00761	0.04746	-0.29117
1735_XP_014783180.1	0.10521	-0.0482	0.2019	-0.00562
1736_XP_014783127.1	0.02134	0.09536	0.13593	-0.15939
1737_XP_014783191.1	-0.06176	-0.0864	-0.00128	-0.12622
1738_XP_014783200.1	-0.0381	0.14063	-0.38947	0.13218
1739_XP_014783136.1	0.04704	0.12099	0.05653	0.01649
1740_XP_014783144.1	0.04704	0.12099	0.05653	0.01649
1741_XP_014783156.1	-0.10779	0.06558	0.19111	0.03018
1742_XP_014783169.1	-0.02087	0.05046	0.06099	-0.09937
1743_XP_014783221.1	0.02298	-0.03558	-0.00096	-0.09743
1744_XP_014783229.1	0.01847	-0.02986	-0.02499	-0.09169
1745_XP_014783249.1	0.13773	0.25306	0.2313	0.02237
1746_XP_014783242.1	0.12324	0.28397	0.19411	0.00808
1747_XP_014783212.1	-0.18005	0.1484	0.0672	0.03088
1748_XP_014783100.1	-0.07114	0.02904	0.02804	-0.06523
1749_XP_014783260.1	-0.18681	-0.06204	0.04456	0.09467
1750_XP_014783279.1	0.03854	0.27739	0.30077	0.08677
1751_XP_014783289.1	0.08818	0.40037	0.22856	0.07029
1752_XP_014783311.1	0.01396	-0.15748	0.08359	-0.12874
1753_XP_014783324.1	0.01504	0.03009	0.21321	0.10955
1754_XP_014783331.1	0.03805	-0.01564	0.22952	0.11532
1755_XP_014783401.1	0.03496	-0.01168	0.06612	0.18721
1756_XP_014783344.1	-0.04076	-0.03336	-0.14474	0.22121
1757_XP_014783360.1	-0.03733	-0.02789	-0.15068	0.22737
1758_XP_014783353.1	-0.03891	-0.03236	-0.14794	0.21617
1759_XP_014783391.1	-0.02958	-0.04407	-0.1469	0.24441
1760_XP_014783384.1	-0.03524	-0.0244	-0.14174	0.23802
1761_XP_014783379.1	-0.02306	-0.03641	-0.14455	0.23956
1762_XP_014783370.1	-0.01827	-0.03223	-0.1416	0.24637
1763_XP_014783443.1	0.06438	-0.158	0.29031	0.1537
1764_XP_014783450.1	0.06438	-0.158	0.29031	0.1537
1765_XP_014783419.1	-0.02336	-0.14595	0.01043	-0.02929
1766_XP_014783413.1	-0.02432	-0.14437	0.0132	-0.03785
1767_XP_014783426.1	-0.03181	-0.14319	0.01691	-0.04466
1768_XP_014783433.1	-0.02861	-0.14685	0.00643	-0.0319
1769_XP_014783460.1	0.17471	0.09523	0.13611	0.06319
1770_XP_014783470.1	0.17471	0.09523	0.13611	0.06319
1771_XP_014783482.1	-0.08861	-0.17543	0.0422	-0.02846
1772_XP_014783500.1	-0.01195	-0.12643	-0.03593	0.00479
1773_XP_014783300.1	0.01997	-0.06226	0.00896	0.01212
1774_XP_014783513.1	-0.04603	0.03527	0.23049	-0.22626
1775_XP_014783520.1	-0.04603	0.03527	0.23049	-0.22626
1776_XP_014783531.1	-0.19142	-0.27698	0.13973	-0.09699
1777_XP_014783543.1	0.03133	-0.20986	0.11393	0.0537
1778_XP_014783624.1	-0.00475	0.04877	0.09743	-0.01994
1779_XP_014783585.1	0.0464	0.06032	-0.1078	-0.0109
1780_XP_014783570.1	0.04767	0.05037	-0.13422	-0.03031
1781_XP_014783577.1	0.05356	0.05714	-0.13524	-0.02348
1782_XP_014783593.1	0.06412	0.03578	-0.13615	-0.01285
1783_XP_014783602.1	0.05175	0.04308	-0.12288	0.01154
1784_XP_014783613.1	-0.23132	0.09831	0.04715	-0.32809
1785_XP_014783673.1	0.01868	0.10756	0.11879	0.09449
1786_XP_014783635.1	0.02479	0.05066	-0.0945	-0.02613
1787_XP_014783657.1	0.20596	0.16383	0.30561	0.13462
1788_XP_014783693.1	-0.01129	-0.05412	0.11699	0.01119
1789_XP_014783704.1	-0.05432	-0.19254	0.24772	-0.01011
1790_XP_014783715.1	0.08466	0.07583	0.19784	0.25061
1791_XP_014783737.1	-0.01294	-0.29589	-0.0596	-0.03099
1792_XP_014783727.1	0.00618	0.09487	0.05545	-0.06786
1793_XP_014783667.1	-0.02857	-0.10729	0.10366	0.06269
1794_XP_014783749.1	-0.10862	-0.25282	-0.19924	-0.09474
1795_XP_014783760.1	-0.05543	-0.1948	0.2143	0.07311
1796_XP_014783791.1	-0.0345	0.00954	0.1771	0.04586
1797_XP_014783774.1	-0.04458	-0.01744	0.09536	0.01886
1798_XP_014783800.1	0.01649	0.01377	0.12772	0.05233
1799_XP_014783782.1	-0.05402	0.048	0.10549	0.00489
1800_XP_014783811.1	-0.09866	-0.17588	-0.11693	0.06237
1801_XP_014783821.1	0.05057	-0.02013	0.07432	-0.01316
1802_XP_014783647.1	0.43677	0.13165	-0.1308	-0.1496
1803_XP_014783867.1	-0.00608	0.03667	0.16294	-0.08455
1804_XP_014783936.1	0.13319	-0.06857	0.18651	-0.06488
1805_XP_014783945.1	0.12662	-0.01988	0.20513	-0.03961
1806_XP_014783922.1	-0.03593	-0.20874	-0.04114	-0.41456
1807_XP_014783954.1	0.13472	-0.09906	0.16614	-0.1028
1808_XP_014783881.1	0.12841	0.37792	0.17751	0.09595
1809_XP_014783844.1	0.01593	0.13366	0.10133	-0.03187
1810_XP_014783855.1	-0.19413	0.23937	-0.0985	-0.29122
1811_XP_014783893.1	-0.05121	0.19879	-0.15108	-0.04264
1812_XP_014783905.1	-0.12828	0.26781	-0.11015	-0.1201
1813_XP_014783913.1	-0.12828	0.26781	-0.11015	-0.1201
1814_XP_014783974.1	0.14971	-0.05144	0.17343	0.03288
1815_XP_014783985.1	-0.04862	0.25031	0.03953	0.13249
1816_XP_014783997.1	0.18016	0.22161	0.14315	-0.2329
1817_XP_014784008.1	-0.10388	0.28365	0.1037	-0.21207
1818_XP_014784019.1	0.18385	0.11593	-0.02298	0.11047
1819_XP_014784030.1	-0.08756	0.24846	0.0558	-0.02609
1820_XP_014784041.1	0.0729	0.29489	0.2014	-0.02125
1821_XP_014784089.1	-0.02477	-0.00623	0.11514	-0.0148
1822_XP_014784079.1	0.77243	-0.16083	-0.14635	-0.07575
1823_XP_014784081.1	-0.0301	0.0262	0.0264	0.01725
1824_XP_014784100.1	0.66244	-0.15148	-0.17507	-0.06281
1825_XP_014784109.1	0.66244	-0.15148	-0.17507	-0.06281
1826_XP_014784115.1	0.66244	-0.15148	-0.17507	-0.06281
1827_XP_014784127.1	0.68752	-0.13356	-0.13191	-0.14615
1828_XP_014784057.1	0.02087	0.18921	0.22259	0.13514
1829_XP_014784067.1	-0.07207	0.32541	-0.03787	-0.16637
1830_XP_014784141.1	-0.11629	-0.10873	-0.03733	0.00138
1831_XP_014784166.1	0.00732	-0.11025	0.09133	-0.04034
1832_XP_014784153.1	-0.10502	0.1151	-0.14565	0.05056
1833_XP_014784231.1	-0.10299	0.1476	0.00783	-0.17444
1834_XP_014784223.1	-0.08599	0.22606	-0.09914	-0.16091
1835_XP_014784240.1	-0.09888	0.15065	-0.00702	-0.16063
1836_XP_014784190.1	-0.42747	-0.19992	0.10913	-0.80574
1837_XP_014784200.1	-0.42747	-0.19992	0.10913	-0.80574
1838_XP_014784259.1	0.74003	-0.12165	-0.11438	-0.08324
1839_XP_014784179.1	0.73007	-0.19306	-0.12107	-0.08015
1840_XP_014784249.1	0.77203	-0.13054	-0.22738	-0.09164
1841_XP_014784281.1	-0.12379	-0.09311	0.00298	-0.09578
1842_XP_014784271.1	-0.01797	0.45417	0.06181	-0.04674
1843_XP_014784304.1	-0.24619	0.27263	-0.38848	-0.05477
1844_XP_014784315.1	-0.01325	0.33772	0.07479	0.13924
1845_XP_014784294.1	-0.05557	0.20621	-0.04249	0.064
1846_XP_014784326.1	0.04157	-0.09368	-0.03825	0.08204
1847_XP_014784339.1	-0.1804	0.10588	0.20277	-0.00177
1848_XP_014784350.1	0.00678	0.22348	-0.19184	-0.13694
1849_XP_014784369.1	0.06969	0.01847	0.0776	0.14266
1850_XP_014784382.1	0.01633	0.24004	0.2247	0.17487
1851_XP_014784393.1	-0.0721	0.03065	-0.11614	0.01814
1852_XP_014784401.1	-0.0721	0.03065	-0.11614	0.01814
1853_XP_014784412.1	0.01374	0.1748	0.17262	0.02637
1854_XP_014784424.1	-0.23436	0.43478	-0.55195	0.10485
1855_XP_014784482.1	-0.03037	-0.14538	0.1132	-0.09229
1856_XP_014784473.1	-0.11495	-0.17566	0.1776	0.13292
1857_XP_014784494.1	-0.06486	-0.02528	0.13412	0.05237
1858_XP_014784503.1	-0.06557	-0.02516	0.13517	0.05121
1859_XP_014784510.1	-0.06163	-0.01165	0.14029	0.04224
1860_XP_014784552.1	0.08616	-0.01503	0.13464	0.11995
1861_XP_014784544.1	0.08366	-0.01854	0.13512	0.11626
1862_XP_014784534.1	0.09327	-0.01562	0.14301	0.10947
1863_XP_014784524.1	0.09078	-0.01908	0.14346	0.10586
1864_XP_014784569.1	0.07672	-0.01321	0.15258	0.12218
1865_XP_014784559.1	0.07414	-0.01686	0.15303	0.11834
1866_XP_014784579.1	0.09308	-0.02167	0.17994	0.1381
1867_XP_014784585.1	0.09308	-0.02167	0.17994	0.1381
1868_XP_014784593.1	0.09308	-0.02167	0.17994	0.1381
1869_XP_014784464.1	0.24572	0.14956	0.14337	0.01598
1870_XP_014784442.1	0.00867	0.00242	0.18251	0.00924
1871_XP_014784454.1	0.03957	0.18468	0.03364	0.09584
1872_XP_014784603.1	-0.20236	0.05935	0.01558	-0.25242
1873_XP_014784617.1	0.88296	-0.11595	-0.19089	-0.05071
1874_XP_014784631.1	0.67694	-0.18512	-0.06246	-0.1727
1875_XP_014784786.1	0.68681	-0.14769	-0.10618	-0.16154
1876_XP_014784779.1	0.68268	-0.15531	-0.1202	-0.15987
1877_XP_014784798.1	0.7294	-0.14329	-0.163	-0.15319
1878_XP_014784805.1	0.7294	-0.14329	-0.163	-0.15319
1879_XP_014784814.1	0.7294	-0.14329	-0.163	-0.15319
1880_XP_014784643.1	0.76702	-0.15013	-0.16297	-0.0937
1881_XP_014784754.1	0.83197	-0.15785	-0.19249	-0.0981
1882_XP_014784835.1	-0.02845	0.08519	0.01962	-0.01924
1883_XP_014784844.1	-0.02845	0.08519	0.01962	-0.01924
1884_XP_014784851.1	-0.02845	0.08519	0.01962	-0.01924
1885_XP_014784655.1	0.77183	-0.11708	-0.22863	-0.07577
1886_XP_014784735.1	0.68416	-0.1851	-0.1161	-0.21279
1887_XP_014784744.1	0.68416	-0.1851	-0.1161	-0.21279
1888_XP_014784859.1	0.68945	-0.03286	-0.12022	-0.14956
1889_XP_014784887.1	0.59025	0.12745	-0.12183	-0.20725
1890_XP_014784867.1	0.74536	-0.15754	-0.1311	-0.16112
1891_XP_014784877.1	0.74536	-0.15754	-0.1311	-0.16112
1892_XP_014784700.1	-0.00946	0.23261	-0.06972	0.02046
1893_XP_014784695.1	-0.01681	0.22792	-0.06999	0.01026
1894_XP_014784715.1	-0.03275	0.23041	-0.05447	0.05396
1895_XP_014784723.1	-0.03275	0.23041	-0.05447	0.05396
1896_XP_014784707.1	-0.01024	0.25607	-0.09033	-0.00644
1897_XP_014784767.1	-0.04244	0.40535	-0.07136	-0.03278
1898_XP_014784902.1	-0.03798	0.4347	-0.0154	-0.06373
1899_XP_014784677.1	-0.03392	0.49598	-0.10829	-0.03822
1900_XP_014784913.1	-0.10192	0.34241	-0.31936	-0.09592
1901_XP_014784974.1	-0.08312	0.10881	0.09943	0.05584
1902_XP_014784924.1	-0.00708	0.05736	0.006	-0.07999
1903_XP_014784936.1	0.01742	0.35101	0.37312	0.03138
1904_XP_014784963.1	-0.11374	-0.10842	-0.09268	-0.1443
1905_XP_014784950.1	0.03824	0.0667	0.04303	0.0857
1906_XP_014785002.1	-0.06684	0.18424	-0.25129	0.1753
1907_XP_014784993.1	-0.10665	-0.21794	0.10973	-0.2054
1908_XP_014785010.1	-0.11642	-0.21319	0.16513	0.00835
1909_XP_014785032.1	-0.03164	0.38377	-0.14466	-0.13632
1910_XP_014785045.1	-0.03489	0.0434	0.17891	0.03489
1911_XP_014785072.1	0.09101	0.04763	-0.01105	0.03049
1912_XP_014785063.1	0.08779	0.03456	-0.02826	0.03183
1913_XP_014785057.1	0.08985	0.03718	-0.01632	0.0374
1914_XP_014785085.1	0.10868	0.35598	-0.0403	-0.06614
1915_XP_014785098.1	0.01806	-0.0447	0.15877	0.04639
1916_XP_014785167.1	-0.06447	0.03552	-0.17656	0.01411
1917_XP_014785177.1	-0.13344	-0.21679	-0.09517	-0.04102
1918_XP_014785186.1	-0.13344	-0.21679	-0.09517	-0.04102
1919_XP_014785194.1	-0.13344	-0.21679	-0.09517	-0.04102
1920_XP_014785199.1	-0.09678	-0.16634	0.0427	-0.17428
1921_XP_014785208.1	0.04202	0.1713	0.28706	0.06764
1922_XP_014785213.1	0.04202	0.1713	0.28706	0.06764
1923_XP_014785218.1	0.04202	0.1713	0.28706	0.06764
1924_XP_014785225.1	0.04202	0.1713	0.28706	0.06764
1925_XP_014785145.1	0.28041	0.14261	-0.0347	0.09707
1926_XP_014785111.1	-0.07141	-0.00752	0.18406	-0.00235
1927_XP_014785156.1	0.29449	0.07257	0.02083	0.15214
1928_XP_014785273.1	-0.02066	0.0171	0.13491	-0.04024
1929_XP_014785301.1	0.03757	-0.1371	-0.02953	-0.01911
1930_XP_014785256.1	0.08296	0.01657	0.02539	0.01035
1931_XP_014785261.1	0.05927	0.02035	0.0326	0.00937
1932_XP_014785238.1	0.07352	0.01075	0.02259	0.00871
1933_XP_014785247.1	0.07352	0.01075	0.02259	0.00871
1934_XP_014785125.1	-0.01411	0.10628	0.08446	-0.12126
1935_XP_014785318.1	-0.15934	-0.00119	-0.095	-0.47968
1936_XP_014785324.1	-0.23066	-0.14584	-0.0179	-0.16337
1937_XP_014785334.1	-0.03121	0.23056	0.14383	-0.043
1938_XP_014785346.1	-0.00918	0.13558	0.15617	-0.18669
1939_XP_014785418.1	0.78628	-0.15332	-0.16905	-0.05492
1940_XP_014785429.1	-0.12763	-0.09565	-0.0223	-0.39694
1941_XP_014785383.1	0.00026	-0.1006	0.04601	-0.06904
1942_XP_014785389.1	0.00026	-0.1006	0.04601	-0.06904
1943_XP_014785396.1	0.00026	-0.1006	0.04601	-0.06904
1944_XP_014785401.1	0.00026	-0.1006	0.04601	-0.06904
1945_XP_014785406.1	0.00026	-0.1006	0.04601	-0.06904
1946_XP_014785450.1	-0.11862	-0.03486	-0.07101	-0.08178
1947_XP_014785547.1	-0.0127	0.18297	0.06523	-0.01073
1948_XP_014785535.1	0.07901	-0.07244	-0.00529	0.10615
1949_XP_014785462.1	-0.3104	-0.04953	-0.29604	-0.15362
1950_XP_014785473.1	-0.07794	-0.13168	-0.10449	0.04896
1951_XP_014785486.1	0.01355	-0.02205	0.19698	0.01038
1952_XP_014785498.1	-0.13685	0.04462	-0.30064	0.18607
1953_XP_014785507.1	-0.00187	0.26092	0.167	0.14023
1954_XP_014785520.1	0.06468	0.19218	0.28586	0.06185
1955_XP_014785558.1	-0.00012	0.11276	0.15541	-0.04791
1956_XP_014785563.1	-0.00012	0.11276	0.15541	-0.04791
1957_XP_014785604.1	-0.04602	0.04976	0.20103	0.02961
1958_XP_014785623.1	-0.06457	0.02722	0.1509	0.1153
1959_XP_014785615.1	-0.06182	0.02769	0.15559	0.11784
1960_XP_014785574.1	0.04784	-0.06909	0.17261	-0.11459
1961_XP_014785584.1	0.0209	-0.04775	-0.04902	-0.06146
1962_XP_014785594.1	-0.0769	-0.074	0.1547	-0.17301
1963_XP_014785642.1	0.02371	0.01222	0.04868	0.09958
1964_XP_014785658.1	0.02796	-0.11236	0.11052	-0.06366
1965_XP_014785671.1	-0.13779	-0.11183	0.03795	-0.21559
1966_XP_014785726.1	0.06477	0.115	0.07078	0.01044
1967_XP_014785682.1	0.04611	-0.00222	0.15596	0.06747
1968_XP_014785737.1	0.02172	0.05448	-0.09954	0.11254
1969_XP_014785693.1	-0.06641	-0.02622	0.05257	-0.10096
1970_XP_014785782.1	0.13998	0.01589	0.03211	0.03591
1971_XP_014785795.1	-0.17301	0.14017	-0.11407	0.1207
1972_XP_014785705.1	0.00542	-0.08194	-0.04079	0.1148
1973_XP_014785806.1	0.00628	0.01714	0.17717	0.12552
1974_XP_014785749.1	0.00394	0.29985	0.29135	0.04993
1975_XP_014785758.1	0.00394	0.29985	0.29135	0.04993
1976_XP_014785717.1	0.00042	-0.14702	0.13089	0.00072
1977_XP_014785819.1	-0.11794	-0.17127	0.04555	-0.26589
1978_XP_014785839.1	-0.14956	-0.08261	-0.07308	-0.18355
1979_XP_014785830.1	-0.11942	-0.06514	-0.0713	-0.1777
1980_XP_014785849.1	-0.09834	-0.06715	0.07659	-0.00932
1981_XP_014785860.1	-0.43724	-0.51647	0.20762	-0.26701
1982_XP_014785872.1	0.0906	0.032	0.17155	0.23887
1983_XP_014785885.1	-0.18757	0.26994	-0.27729	-0.07751
1984_XP_014785899.1	0.01479	0.34108	-0.32794	0.24603
1985_XP_014785949.1	-0.03921	0.24478	-0.25326	0.08139
1986_XP_014785931.1	-0.0193	0.23373	-0.24462	0.09374
1987_XP_014785942.1	-0.042	0.24038	-0.25218	0.08137
1988_XP_014785921.1	-0.02214	0.22958	-0.24365	0.09362
1989_XP_014785912.1	-0.0088	0.02317	0.13881	-0.12498
1990_XP_014786035.1	-0.02612	0.03928	0.13835	0.01542
1991_XP_014786042.1	-0.02612	0.03928	0.13835	0.01542
1992_XP_014786051.1	-0.02612	0.03928	0.13835	0.01542
1993_XP_014785962.1	0.11269	-0.03909	0.18148	0.05241
1994_XP_014786120.1	-0.01348	-0.04156	-0.10542	-0.33749
1995_XP_014786128.1	0.00592	-0.05283	-0.1383	-0.38969
1996_XP_014786137.1	0.00592	-0.05283	-0.1383	-0.38969
1997_XP_014786062.1	0.02684	0.01251	0.03281	-0.05681
1998_XP_014786069.1	0.02684	0.01251	0.03281	-0.05681
[truncated: 21,996 more rows]
